# Supplementary material for: Molecular Characterization of Host-Specific Biofilm Formation in a Vertebrate Gut Symbiont
Source: PLoS Genet. 2013 Dec 26;9(12):e1004057. doi: 10.1371/journal.pgen.1004057 (PMC3873254; doi:10.1371/journal.pgen.1004057)
Supplement: Table S1 — Gene expression as measured by Expression Microarrays and RNA-Seq . (XLSX) [file pgen.1004057.s003.xlsx]

## Sheet: BioFilm upreg_genes_by_GFOLD
Gene Symbol	Annotation	GFOLD(0.01)	E-FDR	log2fdc
Lr_69273	L-lactate dehydrogenase	2.00638	1	2.46421
Lr_69325	( tRNA )	4.02847	1	6.78798
Lr_69338	( tRNA )	2.88661	1	3.18035
Lr_69351	( tRNA )	2.438	1	2.90727
Lr_69360	cystathionine gamma-lyase (EC 4.4.1.1)	3.43298	1	3.85494
Lr_69361	amino acid ABC transporter, permease protein, 3-TM region, His/Glu/Gln/Arg/opine family	3.47686	1	4.16806
Lr_69362	ABC-type polar amino acid transport system, ATPase component	3.65701	1	4.23969
Lr_69363	ABC-type amino acid transport/signal transduction systems, periplasmic component/domain	3.67765	1	4.22684
Lr_69370	hypothetical protein	2.34007	1	2.773
Lr_69508	hypothetical protein	2.0264	1	2.9077
Lr_69551	hypothetical protein	2.34102	1	3.83987
Lr_69557	DnaD and phage-associated domain	2.13515	1	2.85547
Lr_69672	( tRNA )	3.61077	1	5.3797
Lr_69719	LysM domain.	3.62435	1	3.90096
Lr_69721	LysM domain.	2.30971	1	2.43159
Lr_69774	Predicted P-loop ATPase and inactivated derivatives	2.86697	1	4.6606
Lr_69793	( tRNA )	3.52942	1	3.76944
Lr_69797	( tRNA )	3.98661	1	5.52088
Lr_69799	hypothetical protein	2.08506	1	2.92117
Lr_69800	( tRNA )	3.3988	1	4.02505
Lr_69802	( tRNA )	3.68001	1	4.02081
Lr_69810	( tRNA )	3.69043	1	4.22491
Lr_69848	Muramidase (flagellum-specific)	2.1796	1	2.42683
Lr_69886	hypothetical protein	2.06437	1	2.58131
Lr_69907	ammonium transporter	2.10987	1	3.2232
Lr_70079	NADPH-dependent FMN reductase.	2.06324	1	3.1788
Lr_70081	cystathionine beta-synthase (acetylserine-dependent) (EC 4.2.1.-)	2.41115	1	3.01387
Lr_70114	urease. Metallo peptidase. MEROPS family M38	2.44883	1	3.03277
Lr_70117	AmiS/UreI family transporter.	2.20513	1	3.63824
Lr_70644	( tRNA )	3.53607	1	4.60507
Lr_70659	( tRNA )	3.62025	1	5.26273
Lr_70805	( tRNA )	3.16159	1	3.63824
Lr_70815	( tRNA )	3.68804	1	4.17961
Lr_70819	( tRNA )	3.70968	1	4.03255
Lr_70831	( tRNA )	2.70091	1	3.39058
Lr_70932	hypothetical protein	2.4997	1	4.31066
Lr_71084	Restriction endonuclease	3.04132	1	4.82806
Lr_71120	( tRNA )	2.64182	1	5.44559
Lr_71160	( tRNA )	2.1478	1	3.42251
Lr_71416	LysM domain.	4.1508	1	4.44434
Lr_71447	( tRNA )	4.33891	1	5.78391
*Genes with > 2GFOLD change shown

## Sheet: BATCHup_reg_genes_by_GFOLD
Gene_ID	Annotation	GFOLD(0.01)	E-FDR	log2fdc
Lr_70060	aldose epimerase	-2.3222	1	-2.61474
Lr_70085	LPXTG surface protein	-2.11904	1	-2.25705
Lr_70134	LPXTG surface protein	-3.46538	1	-3.55709
Lr_70241	uspA stress protein	-2.5623	1	-3.40907
Lr_70372	2-desacetyl-2-hydroxyethyl bacteriochlorophyllide A dehydrogenase	-2.64433	1	-2.7502
Lr_70549	Major Facilitator Superfamily	-3.05063	1	-3.20057
Lr_70550	maltose phosphorylase (EC 2.4.1.8) (EC:2.4.1.8)	-2.62436	1	-2.70138
Lr_70551	beta-phosphoglucomutase (EC:5.4.2.6)	-2.65322	1	-2.81239
Lr_70552	glutamate-cysteine ligase (EC 6.3.2.2) (EC:6.3.2.2)	-2.25688	1	-2.91871
Lr_70558	Uncharacterized NAD(FAD)-dependent dehydrogenases, COG0446 (EC:1.6.-)	-2.73215	1	-2.92643
Lr_70570	Glycosidases (EC:3.2.1.10)	-2.65364	1	-3.02473
Lr_70581	LPXTG-motif cell wall anchor domain/Gram-positive signal peptide, YSIRK family	-3.29345	1	-3.39642
Lr_70598	deoxyribose-phosphate aldolase (EC:4.1.2.4)	-3.37557	1	-3.89159
Lr_70599	phosphopentomutase (EC:5.4.2.7)	-2.28479	1	-2.63527
Lr_70600	thymidine phosphorylase (EC 2.4.2.4)	-2.02538	1	-2.37157
Lr_70885	thioredoxin-disulfide reductase (EC:1.8.1.9)	-2.04868	1	-2.18204
Lr_70952	hypothetical proetin	-2.20488	1	-3.68369
Lr_71330	hypothetical proetin	-2.31317	1	-2.47087
Lr_71331	methylmalonyl-CoA epimerase	-2.35109	1	-2.54228
Lr_71379	hypothetical proetin	-3.28518	1	-4.04909
Lr_71411	glucose 6-phosphate epimerase	-2.15118	1	-2.42258
*Genes with > 2GFOLD change shown

## Sheet: BioFilm_Upreg_Microarray
Gene_ID	Annotation	logFC	P.Value
Lr_69000	Group II intron, maturase-specific domain.	1.15934	1.76626e-05
Lr_69000	Group II intron, maturase-specific domain.	1.27107	8.24962e-06
Lr_69049	Transposase and inactivated derivatives	1.78232	2.93054e-06
Lr_69049	Transposase and inactivated derivatives	1.93781	9.629e-06
Lr_69072	tyrosine recombinase XerD subunit	1.08479	8.28812e-06
Lr_69072	tyrosine recombinase XerD subunit	1.12141	1.10058e-06
Lr_69106	hypothetical protein	1.229	1.46829e-05
Lr_69106	hypothetical protein	1.34283	7.30999e-07
Lr_69134	hypothetical protein	1.02977	6.19401e-05
Lr_69134	hypothetical protein	1.08427	9.69763e-06
Lr_69136	hypothetical protein	1.31948	3.25892e-06
Lr_69136	hypothetical protein	1.35323	4.15351e-06
Lr_69151	hypothetical protein	1.09917	4.38143e-07
Lr_69206	Uncharacterized protein conserved in bacteria, COG4698	1.11251	2.54025e-06
Lr_69225	hypothetical protein	1.0141	2.94016e-06
Lr_69225	hypothetical protein	1.06578	2.82853e-06
Lr_69271	Putative effector of murein hydrolase LrgA	1.06438	2.26098e-05
Lr_69271	Putative effector of murein hydrolase LrgA	1.28426	7.68327e-07
Lr_69272	Putative effector of murein hydrolase	1.29508	2.22807e-06
Lr_69272	Putative effector of murein hydrolase	1.45006	3.68097e-06
Lr_69274	fructokinase (EC 2.7.1.4) (EC:2.7.1.4)	1.00834	2.28068e-05
Lr_69274	fructokinase (EC 2.7.1.4) (EC:2.7.1.4)	1.14272	1.30698e-05
Lr_69290	recombination protein U	1.04638	1.37107e-07
Lr_69290	recombination protein U	1.14274	3.73127e-07
Lr_69304	degV family protein	1.39416	1.269e-05
Lr_69304	degV family protein	1.5055	1.24075e-06
Lr_69343	Uncharacterised protein family (UPF0236).	1.15522	1.16349e-05
Lr_69343	Uncharacterised protein family (UPF0236).	1.28604	3.95951e-05
Lr_69346	aspartate racemase (EC:5.1.1.13)	1.18341	3.03933e-06
Lr_69346	aspartate racemase (EC:5.1.1.13)	1.35599	2.07937e-05
Lr_69360	cystathionine gamma-lyase (EC 4.4.1.1) (EC:4.4.1.8)	1.81935	1.38417e-06
Lr_69360	cystathionine gamma-lyase (EC 4.4.1.1) (EC:4.4.1.8)	1.8231	1.99471e-06
Lr_69361	amino acid ABC transporter, permease protein, 3-TM region, His/Glu/Gln/Arg/opine family	2.75831	1.48951e-09
Lr_69361	amino acid ABC transporter, permease protein, 3-TM region, His/Glu/Gln/Arg/opine family	2.82976	2.32967e-09
Lr_69362	ABC-type polar amino acid transport system, ATPase component (EC:3.6.3.21)	1.65519	2.31638e-07
Lr_69362	ABC-type polar amino acid transport system, ATPase component (EC:3.6.3.21)	1.67785	2.18129e-07
Lr_69367	deoxyuridine 5'-triphosphate nucleotidohydrolase (EC 3.6.1.23) (EC:3.6.1.23)	1.16313	1.89865e-07
Lr_69389	deoxyuridine 5'-triphosphate nucleotidohydrolase (EC 3.6.1.23) (EC:3.6.1.23)	1.2458	3.94436e-07
Lr_69389	transcriptional regulator, PadR family	1.30575	5.45137e-07
Lr_69392	Alcohol dehydrogenase, class IV (EC:1.2.1.10, EC:1.1.1.1)	1.43045	2.34976e-06
Lr_69392	Alcohol dehydrogenase, class IV (EC:1.2.1.10, EC:1.1.1.1)	1.5484	1.05965e-06
Lr_69427	Amino acid transporters	1.16127	4.73497e-05
Lr_69427	Amino acid transporters	1.2355	4.60155e-06
Lr_69428	hypothetical protein	1.37315	6.5101e-08
Lr_69428	hypothetical protein	1.58441	1.80468e-08
Lr_69455	Excinuclease ABC subunit A	1.03313	0.000145643
Lr_69455	Excinuclease ABC subunit A	1.13133	4.41842e-05
Lr_69458	conserved hypothetical protein, cofD-related TIGR01826	1.332	5.47074e-06
Lr_69458	conserved hypothetical protein, cofD-related TIGR01826	1.33789	3.13877e-06
Lr_69512	hypothetical protein	1.04546	2.19164e-07
Lr_69512	hypothetical protein	1.07215	5.76785e-07
Lr_69520	tape measure domain	1.01119	2.92785e-05
Lr_69520	tape measure domain	1.01985	2.37677e-05
Lr_69548	hypothetical protein	1.00279	0.000515167
Lr_69555	hypothetical protein	1.33176	3.55361e-06
Lr_69555	hypothetical protein	1.44853	2.34115e-06
Lr_69556	hypothetical protein	1.38876	1.20724e-06
Lr_69556	hypothetical protein	1.46853	3.57241e-07
Lr_69557	DnaD and phage-associated domain	1.30042	5.20208e-07
Lr_69557	DnaD and phage-associated domain	1.30768	1.43147e-06
Lr_69625	Predicted metal-binding, possibly nucleic acid-binding protein	1.15313	6.44776e-06
Lr_69625	Predicted metal-binding, possibly nucleic acid-binding protein	1.33317	1.73423e-07
Lr_69686	hypothetical protein	1.55001	1.7401e-06
Lr_69686	hypothetical protein	1.67316	3.90058e-07
Lr_69687	(tRNA )	1.69766	2.69931e-07
Lr_69687	(tRNA )	1.70741	5.96726e-08
Lr_69692	ribokinase (EC:2.7.1.15)	1.03743	1.82353e-05
Lr_69692	ribokinase (EC:2.7.1.15)	1.04237	8.41795e-06
Lr_69713	Nucleotidyltransferase/DNA polymerase involved in DNA repair	1.20983	2.18765e-07
Lr_69713	Nucleotidyltransferase/DNA polymerase involved in DNA repair	1.23497	3.8388e-07
Lr_69717	NADPH-dependent glutamate synthase beta chain and related oxidoreductases	1.06513	3.85447e-06
Lr_69719	LysM domain.	2.46405	1.80369e-08
Lr_69719	LysM domain.	2.54993	1.72742e-08
Lr_69721	LysM domain.	1.53711	9.52919e-05
Lr_69721	LysM domain.	1.67991	3.5688e-05
Lr_69751	LysM domain.	1.0402	2.39632e-05
Lr_69752	hypothetical protein	1.60718	2.76532e-08
Lr_69752	phage protein, HK97 gp10 family	1.61073	5.13302e-09
Lr_69753	hypothetical protein	1.07472	4.88946e-05
Lr_69753	hypothetical protein	1.14654	4.4458e-06
Lr_69754	hypothetical protein	1.0536	4.46753e-05
Lr_69755	hypothetical protein	1.06619	4.88038e-05
Lr_69759	phage portal protein, SPP1 family	1.0043	1.35208e-06
Lr_69769	hypothetical protein	1.10003	1.20467e-05
Lr_69769	hypothetical protein	1.1176	8.34748e-06
Lr_69770	hypothetical protein	1.7424	2.33369e-09
Lr_69770	hypothetical protein	1.84238	1.69026e-09
Lr_69781	hypothetical protein	1.10041	7.94657e-06
Lr_69781	hypothetical protein	1.15086	7.3089e-06
Lr_69782	hypothetical protein	1.39614	2.19433e-07
Lr_69782	hypothetical protein	1.39917	3.27989e-07
Lr_69792	Site-specific recombinase XerD	1.2686	1.22709e-06
Lr_69792	Site-specific recombinase XerD	1.33631	7.79661e-07
Lr_69816	hypothetical protein	2.05318	1.32312e-08
Lr_69816	hypothetical protein	2.0604	4.21563e-08
Lr_69848	Muramidase (flagellum-specific)	1.26886	4.47173e-05
Lr_69848	Muramidase (flagellum-specific)	1.34537	1.86178e-05
Lr_69862	putative glutamate--cysteine ligase/putative amino acid ligase	1.00033	3.33682e-07
Lr_69886	hypothetical protein	1.00395	4.47717e-07
Lr_69886	hypothetical protein	1.08133	3.48925e-07
Lr_69890	hypothetical protein	1.91852	9.53735e-08
Lr_69890	hypothetical protein	1.95523	1.49488e-07
Lr_69920	hypothetical protein	1.6387	5.5254e-06
Lr_69920	hypothetical protein	1.6663	1.43511e-05
Lr_69933	drug resistance transporter, EmrB/QacA subfamily	1.12749	6.83694e-07
Lr_69933	drug resistance transporter, EmrB/QacA subfamily	1.13278	7.76112e-07
Lr_69998	DNA-directed RNA polymerase, beta' subunit, predominant form (EC:2.7.7.6)	1.05439	3.6294e-06
Lr_69998	DNA-directed RNA polymerase, beta' subunit, predominant form (EC:2.7.7.6)	1.18805	4.11618e-07
Lr_70078	LPXTG-motif cell wall anchor domain/Gram-positive signal peptide, YSIRK family	1.03904	9.35938e-06
Lr_70078	LPXTG-motif cell wall anchor domain/Gram-positive signal peptide, YSIRK family	1.15945	1.06134e-06
Lr_70079	NADPH-dependent FMN reductase.	1.66302	8.48824e-07
Lr_70079	NADPH-dependent FMN reductase.	1.6823	1.614e-06
Lr_70081	cystathionine beta-synthase (acetylserine-dependent) (EC 4.2.1.-) (EC:2.5.1.47)	2.17162	3.60601e-07
Lr_70081	cystathionine beta-synthase (acetylserine-dependent) (EC 4.2.1.-) (EC:2.5.1.47)	2.23733	1.59925e-07
Lr_70146	hypothetical protein	1.06226	3.53766e-06
Lr_70151	hypothetical protein	1.11519	6.94817e-07
Lr_70151	hypothetical protein	1.23173	4.16729e-08
Lr_70152	LysM domain.	1.30277	3.46227e-07
Lr_70152	LysM domain.	1.34061	1.21289e-06
Lr_70153	Arabinose efflux permease	1.81146	1.11609e-06
Lr_70153	Arabinose efflux permease	1.81348	8.00618e-07
Lr_70215	Transposase and inactivated derivatives, IS30 family	1.03817	3.56885e-07
Lr_70220	Thioredoxin reductase (EC:1.8.1.9)	1.27986	1.03033e-07
Lr_70220	Thioredoxin reductase (EC:1.8.1.9)	1.29664	6.27077e-08
Lr_70221	Inosine-uridine nucleoside N-ribohydrolase (EC:3.2.2.1)	1.15655	2.97577e-06
Lr_70221	Inosine-uridine nucleoside N-ribohydrolase (EC:3.2.2.1)	1.22545	1.1252e-06
Lr_70222	Dehydrogenases with different specificities (related to short-chain alcohol dehydrogenases)	1.85222	2.64219e-07
Lr_70222	Dehydrogenases with different specificities (related to short-chain alcohol dehydrogenases)	1.85617	1.2069e-07
Lr_70344	hypothetical protein	1.77475	3.72858e-08
Lr_70344	hypothetical protein	1.80895	2.41894e-08
Lr_70347	Glycerol dehydrogenase and related enzymes (EC:1.1.1.6)	1.04076	4.29624e-07
Lr_70423	Flavodoxins	1.06028	2.52591e-07
Lr_70423	hypothetical protein	1.09411	6.55384e-07
Lr_70566	hypothetical protein	1.03232	4.99858e-07
Lr_70566	hypothetical protein	1.09005	2.79291e-07
Lr_70635	(rRNA 16S)	1.01452	7.91383e-07
Lr_70635	(rRNA 16S)	1.03743	7.791e-07
Lr_70804	(tRNA )	1.26726	2.04553e-06
Lr_70804	(tRNA )	1.33328	1.56372e-06
Lr_70899	Transposase and inactivated derivatives	1.07816	3.57047e-06
Lr_71012	hypothetical protein	1.19428	1.91575e-06
Lr_71012	hypothetical protein	1.19709	1.42529e-06
Lr_71062	Uncharacterized phage-associated protein, COG3600	1.05913	2.65804e-06
Lr_71062	Uncharacterized phage-associated protein, COG3600	1.06935	1.54266e-05
Lr_71063	CotH protein.	1.10966	8.40798e-07
Lr_71063	CotH protein.	1.14688	2.63196e-07
Lr_71103	hypothetical protein	1.01376	2.16963e-06
Lr_71103	hypothetical protein	1.01592	1.32529e-05
Lr_71104	hypothetical protein	1.19394	6.64659e-07
Lr_71104	hypothetical protein	1.20966	4.31252e-07
Lr_71139	Uncharacterized conserved protein, COG0398	1.14628	4.71513e-07
Lr_71139	Uncharacterized conserved protein, COG0398	1.15396	2.27794e-07
Lr_71144	Transposase and inactivated derivatives	1.49728	7.66301e-06
Lr_71144	Transposase and inactivated derivatives	1.49945	7.35966e-06
Lr_71212	aspartate kinase (EC 2.7.2.4) (EC:2.7.2.4)	1.11848	1.21567e-05
Lr_71212	aspartate kinase (EC 2.7.2.4) (EC:2.7.2.4)	1.12584	6.62936e-06
Lr_71213	diaminopimelate epimerase (EC 5.1.1.7) (EC:5.1.1.7)	1.00247	9.4074e-06
Lr_71213	diaminopimelate epimerase (EC 5.1.1.7) (EC:5.1.1.7)	1.01997	7.96302e-06
Lr_71277	glutamate racemase (EC 5.1.1.3) (EC:5.1.1.3)	1.0064	1.9667e-06
Lr_71306	amino acid ABC transporter, permease protein, 3-TM region, His/Glu/Gln/Arg/opine family	1.02578	0.00031184
Lr_71306	amino acid ABC transporter, permease protein, 3-TM region, His/Glu/Gln/Arg/opine family	1.16431	1.15397e-06
Lr_71416	LysM domain.	2.43974	0.000238757
Lr_71416	LysM domain.	2.62446	5.77391e-08
Lr_71417	Cof subfamily of IIB subfamily of haloacid dehalogenase superfamily/HAD-superfamily hydrolase, subfamily IIB	1.04498	1.22848e-06
Lr_70770	LPXTG-motif cell wall anchor domain/Gram-positive signal peptide, YSIRK family	2.52766	2.36359e-09
Lr_70770	LPXTG-motif cell wall anchor domain/Gram-positive signal peptide, YSIRK family	2.5799	3.04936e-09
*2 replicate spots were measured for each gene, and for large surface proteins, multiple probes were synthesized and measured in duplicates.

## Sheet: Batch_Upreg_Microarray
Gene_ID	Annotation	logFC	P.Value
2500069046	amino acid ABC transporter, permease protein, 3-TM region, His/Glu/Gln/Arg/opine family	-1.27157	4.42454e-06
2500069046	amino acid ABC transporter, permease protein, 3-TM region, His/Glu/Gln/Arg/opine family	-1.19147	5.17268e-07
2500069051	argininosuccinate synthase (EC 6.3.4.5) (EC:6.3.4.5)	-1.08099	5.86774e-07
2500069051	argininosuccinate synthase (EC 6.3.4.5) (EC:6.3.4.5)	-1.00226	3.5664e-06
2500070032	amino acid ABC transporter, permease protein, 3-TM region, His/Glu/Gln/Arg/opine family	-1.17943	1.80535e-05
2500070032	amino acid ABC transporter, permease protein, 3-TM region, His/Glu/Gln/Arg/opine family	-1.10173	2.59579e-05
2500070095	hypothetical protein	-1.09192	1.13262e-06
2500070095	hypothetical protein	-1.0291	3.32733e-06
2500070588	nucleoside transporter	-1.14273	2.56821e-06
2500070588	nucleoside transporter	-1.12183	5.70267e-07
2500070589	Inosine-uridine nucleoside N-ribohydrolase (EC:3.2.-)	-1.04758	7.2798e-07
2500070591	Inosine-uridine nucleoside N-ribohydrolase (EC:3.2.-)	-1.0116	3.31574e-07
2500070593	chromosome segregation ATPase	-1.19214	1.06776e-06
2500070593	chromosome segregation ATPase	-1.14595	2.16799e-06
2500070594	chromosome segregation DNA-binding protein	-1.20094	3.67956e-08
2500070594	chromosome segregation DNA-binding protein	-1.15211	6.48431e-08
2500070595	Uncharacterized protein conserved in bacteria, COG4481	-1.03885	9.33982e-08
2500070595	Uncharacterized protein conserved in bacteria, COG4481	-1.03798	1.84976e-07
2500070598	deoxyribose-phosphate aldolase (EC:4.1.2.4)	-1.93826	2.34534e-09
2500070598	deoxyribose-phosphate aldolase (EC:4.1.2.4)	-1.91291	8.93814e-09
2500070599	phosphopentomutase (EC:5.4.2.7)	-1.56694	2.8872e-08
2500070599	phosphopentomutase (EC:5.4.2.7)	-1.56034	2.00981e-08
2500070656	Predicted esterase of the alpha/beta hydrolase fold	-1.05134	1.27518e-06
2500070664	DNA or RNA helicases of superfamily II	-1.0755	8.29108e-06
2500070666	Pyruvate/2-oxoglutarate dehydrogenase complex, dihydrolipoamide dehydrogenase (E3) component, and related enzymes	-1.04076	1.44321e-06
2500070670	heavy metal-(Cd/Co/Hg/Pb/Zn)-translocating P-type ATPase	-1.86044	8.84111e-10
2500070670	heavy metal-(Cd/Co/Hg/Pb/Zn)-translocating P-type ATPase	-1.77905	5.4192e-09
2500070671	phosphopentomutase (EC:5.4.2.7)	-1.27495	5.78732e-07
2500070671	phosphopentomutase (EC:5.4.2.7)	-1.2319	7.85439e-07
2500070672	hypothetical protein	-1.11346	1.14706e-06
2500070672	hypothetical protein	-1.09881	3.37327e-06
2500070744	ABC-type Mn2+/Zn2+ transport systems, permease components	-1.16854	0.000842373
2500070749	Cof subfamily of IIB subfamily of haloacid dehalogenase superfamily/HAD-superfamily hydrolase, subfamily IIB	-1.26021	1.05539e-07
2500070749	Cof subfamily of IIB subfamily of haloacid dehalogenase superfamily/HAD-superfamily hydrolase, subfamily IIB	-1.2547	5.03745e-08
2500070750	HD superfamily phosphohydrolases	-1.20458	5.4842e-07
2500070750	HD superfamily phosphohydrolases	-1.17659	6.38907e-06
2500070751	Lipoate-protein ligase A	-1.23333	1.5797e-06
2500070751	Lipoate-protein ligase A	-1.20527	1.12733e-06
2500070812	(tRNA )	-1.02852	2.32854e-07
2500070823	(tRNA )	-1.10907	1.10725e-06
2500070823	(tRNA )	-1.05404	9.07588e-06
2500070924	Glycosyltransferases involved in cell wall biogenesis (EC:2.4.1.-)	-1.02664	2.22188e-05
2500070924	Glycosyltransferases involved in cell wall biogenesis (EC:2.4.1.-)	-1.02022	1.00424e-05
2500070925	hypothetical protein	-1.22789	4.33161e-07
2500070925	hypothetical protein	-1.08152	1.63168e-07
2500070955	Protein involved in cell division	-1.11491	8.00308e-08
2500070955	Protein involved in cell division	-1.10819	7.53547e-08
2500070998	molybdopterin-guanine dinucleotide biosynthesis protein MobB	-1.00168	7.53055e-07
2500071088	hypothetical protein	-1.14842	4.56447e-07
2500071088	hypothetical protein	-1.09155	1.09457e-06
2500071294	DNA mismatch repair protein MutL	-1.10824	1.25121e-06
2500071294	DNA mismatch repair protein MutL	-1.05213	4.82691e-06
2500071320	Negative regulator of septation ring formation	-1.2515	1.0399e-07
2500071320	Negative regulator of septation ring formation	-1.19906	1.65545e-07
2500071333	Uncharacterized conserved protein, COG5506	-1.01793	2.05184e-05
2500071394	Predicted permease, DMT superfamily	-1.03093	2.23388e-06
2500071394	Predicted permease, DMT superfamily	-1.01563	1.17338e-06
2500071411	glucose-6-phosphate isomerase (EC 5.3.1.9) (EC:5.3.1.9)	-1.14032	9.12548e-08
2500071411	glucose-6-phosphate isomerase (EC 5.3.1.9) (EC:5.3.1.9)	-1.0935	4.4102e-07
2500069836C	putative glutamate--cysteine ligase/putative amino acid ligase/bacterial surface protein 26-residue repeat	-1.07579	1.08443e-05
2500069836C	putative glutamate--cysteine ligase/putative amino acid ligase/bacterial surface protein 26-residue repeat	-1.0363	8.64379e-06
2500070131C	LPXTG-motif cell wall anchor domain/Gram-positive signal peptide, YSIRK family	-1.73361	8.93048e-08
2500070131C	LPXTG-motif cell wall anchor domain/Gram-positive signal peptide, YSIRK family	-1.63796	2.42073e-07
2500070134B	LPXTG-motif cell wall anchor domain/Gram-positive signal peptide, YSIRK family	-1.52758	3.19082e-08
2500070134B	LPXTG-motif cell wall anchor domain/Gram-positive signal peptide, YSIRK family	-1.49603	6.87247e-08
2500070134C	LPXTG-motif cell wall anchor domain/Gram-positive signal peptide, YSIRK family	-1.90558	1.77338e-08
2500070134C	LPXTG-motif cell wall anchor domain/Gram-positive signal peptide, YSIRK family	-1.83791	1.28095e-08
*2 replicate spots were measured for each gene, and for large surface proteins, multiple probes were synthesized and measured in duplicates.
