# Supplementary material for: Molecular Characterization of Host-Specific Biofilm Formation in a Vertebrate Gut Symbiont
Source: PLoS Genet. 2013 Dec 26;9(12):e1004057. doi: 10.1371/journal.pgen.1004057 (PMC3873254; doi:10.1371/journal.pgen.1004057)
Supplement: Table S3 — Microarray and RNASeq expression data for all genes of L. reuteri 100-23C presented in respective tabs. Genes in bold were inactivated by mutation for in vivo experiments. Microarrays were analyzed by LIMMA (see Methods), and the RNASeq data was analyzed by GFOLD (see Methods). Annotations for all gene and probe identifiers are also provided. (XLSX) [file pgen.1004057.s005.xlsx]

## Sheet: biofilm_vs_batch_MicroArray
Probe_ID*	logFC (Estimate of Log 2 Fold Change corresponding to effect)**	Average Log2 Expression	t-statistic	raw P.Value	adj.P.Val	B
Lr_69361	2.82976	12.061	22.6208	2.32967e-09	1.58833e-06	12.2201
Lr_69361	2.75831	11.9706	23.7693	1.48951e-09	1.58833e-06	12.631
Lr_71416	2.62446	12.01	15.8082	5.77391e-08	7.95416e-06	9.10447
Lr_70770A	2.5799	11.7173	21.9556	3.04936e-09	1.63934e-06	11.9696
Lr_69719	2.54993	9.59389	18.1005	1.72742e-08	3.88079e-06	10.3054
Lr_70770A	2.52766	11.6601	22.5846	2.36359e-09	1.58833e-06	12.2067
Lr_69719	2.46405	9.64613	18.0133	1.80369e-08	3.88079e-06	10.263
Lr_71416	2.43974	11.8035	5.80863	0.000238757	0.00110366	0.351294
Lr_70081	2.23733	12.8005	14.0875	1.59925e-07	1.3867e-05	8.06907
Lr_70081	2.17162	12.763	12.8398	3.60601e-07	1.9194e-05	7.23127
Lr_69816	2.0604	12.113	16.3778	4.21563e-08	6.66566e-06	9.42041
Lr_69816	2.05318	12.2891	18.6479	1.32312e-08	3.74372e-06	10.5664
Lr_69890	1.95523	11.9284	14.1959	1.49488e-07	1.31746e-05	8.13818
Lr_69049	1.93781	9.99061	8.73509	9.629e-06	0.000116066	3.77634
Lr_69890	1.91852	11.9078	14.9375	9.53735e-08	9.86016e-06	8.5966
640590646	1.88084	9.55312	13.6798	2.07042e-07	1.56769e-05	7.804
640590646	1.85862	9.494	15.9432	5.35391e-08	7.89302e-06	9.18049
Lr_70222	1.85617	11.9399	14.5447	1.2069e-07	1.09971e-05	8.35687
Lr_70222	1.85222	11.9254	13.3046	2.64219e-07	1.691e-05	7.5528
Lr_69770	1.84238	11.7018	23.439	1.69026e-09	1.58833e-06	12.5155
640591567	1.82793	6.35166	5.48714	0.000361765	0.0015053	-0.0915727
Lr_69360	1.8231	12.4914	10.5332	1.99471e-06	4.44962e-05	5.44325
Lr_69360	1.81935	12.6226	10.9927	1.38417e-06	3.38241e-05	5.82763
Lr_70153	1.81348	12.4077	11.7139	8.00618e-07	2.67337e-05	6.40126
640590075	1.81308	10.2378	12.9921	9.63472e-07	2.9805e-05	6.38037
Lr_70153	1.81146	12.2777	11.2715	1.11609e-06	3.12256e-05	6.05353
Lr_70344	1.80895	11.8144	17.4312	2.41894e-08	4.81637e-06	9.97346
640590950	1.78943	8.65907	5.31133	0.000670036	0.00241428	-0.51164
Lr_69049	1.78232	10.1536	10.0674	2.93054e-06	5.81736e-05	5.03743
Lr_70344	1.77475	11.9907	16.6053	3.72858e-08	6.26401e-06	9.5432
Lr_69770	1.7424	11.8871	22.6165	2.33369e-09	1.58833e-06	12.2185
Lr_69687	1.70741	10.9228	15.7496	5.96726e-08	7.95416e-06	9.07127
640590075	1.7013	10.4187	12.7555	1.11248e-06	3.12256e-05	6.23221
640591212	1.69855	11.0325	8.87595	8.43351e-06	0.000106309	3.91725
Lr_69687	1.69766	10.7166	13.2722	2.69931e-07	1.70723e-05	7.53073
Lr_70079	1.6823	12.8683	10.7974	1.614e-06	3.78903e-05	5.66618
Lr_69721	1.67991	10.4998	7.43561	3.5688e-05	0.000275936	2.38035
Lr_69362	1.67785	12.3122	13.5987	2.18129e-07	1.5729e-05	7.75034
Lr_69686	1.67316	11.8128	12.7248	3.90058e-07	2.0163e-05	7.14989
Lr_69920	1.6663	13.3335	8.32186	1.43511e-05	0.000149519	3.3517
Lr_70079	1.66302	12.9594	11.6349	8.48824e-07	2.76562e-05	6.34014
Lr_69362	1.65519	11.946	13.5059	2.31638e-07	1.6049e-05	7.68847
Lr_69920	1.6387	13.5054	9.3377	5.5254e-06	8.5053e-05	4.36616
640591212	1.62743	11.0362	8.47907	1.23073e-05	0.000136702	3.51526
Lr_69752	1.61073	10.7436	20.7221	5.13302e-09	2.08097e-06	11.4787
Lr_69752	1.60718	11.0529	17.1717	2.76532e-08	5.30941e-06	9.84081
Lr_69428	1.58441	11.7064	18.0122	1.80468e-08	3.88079e-06	10.2624
Lr_69686	1.55001	11.3075	10.7029	1.7401e-06	4.0673e-05	5.58704
Lr_69392	1.5484	11.9228	11.3396	1.05965e-06	3.12256e-05	6.10792
Lr_69721	1.53711	10.446	6.56062	9.52919e-05	0.000542269	1.33163
Lr_69304	1.5055	9.4949	11.1336	1.24075e-06	3.1402e-05	5.94247
Lr_71144	1.49945	11.0041	9.02259	7.35966e-06	0.00010042	4.06194
Lr_71144	1.49728	11.2753	8.9789	7.66301e-06	0.000103186	4.01904
Lr_69556	1.46853	12.2583	12.8536	3.57241e-07	1.9194e-05	7.24097
Lr_69272	1.45006	12.1904	9.79977	3.68097e-06	6.49658e-05	4.7964
Lr_69555	1.44853	12.6478	10.3371	2.34115e-06	4.98554e-05	5.27445
Lr_69392	1.43045	11.7723	10.3327	2.34976e-06	4.98554e-05	5.27058
Lr_69782	1.39917	10.4496	12.9799	3.27989e-07	1.86862e-05	7.32941
Lr_69782	1.39614	10.6394	13.5895	2.19433e-07	1.5729e-05	7.7442
Lr_69304	1.39416	9.54219	8.44755	1.269e-05	0.000138827	3.48266
640591584	1.39047	8.71219	12.3866	4.93252e-07	2.21586e-05	6.90617
Lr_69556	1.38876	12.199	11.1691	1.20724e-06	3.1402e-05	5.9712
Lr_69428	1.37315	11.7465	15.5958	6.5101e-08	7.95416e-06	8.98344
640590950	1.36564	8.30595	5.18073	0.000544824	0.00205732	-0.527289
640591211	1.36563	7.63011	8.89346	8.29665e-06	0.000106155	3.93464
Lr_69346	1.35599	11.5749	7.95184	2.07937e-05	0.000191744	2.95657
Lr_69136	1.35323	13.1067	9.66042	4.15351e-06	6.99977e-05	4.66858
640590909	1.35201	8.81441	6.44974	0.00018089	0.000888908	0.830763
Lr_69848	1.34537	12.7519	8.06076	1.86178e-05	0.000178413	3.07439
Lr_69106	1.34283	12.1267	11.8377	7.30999e-07	2.60255e-05	6.49628
Lr_70152	1.34061	11.9569	11.163	1.21289e-06	3.1402e-05	5.9663
640591236	1.33939	9.06645	4.97765	0.000719978	0.00254118	-0.823424
Lr_69458	1.33789	11.5016	9.98621	3.13877e-06	6.00499e-05	4.9649
Lr_69792	1.33631	10.0916	11.7499	7.79661e-07	2.65282e-05	6.42897
Lr_70804	1.33328	10.8772	10.8374	1.56372e-06	3.71971e-05	5.69946
Lr_69625	1.33317	13.1703	13.9584	1.73423e-07	1.43434e-05	7.986
Lr_69458	1.332	11.2561	9.34879	5.47074e-06	8.47571e-05	4.3767
Lr_69555	1.33176	12.5446	9.84072	3.55361e-06	6.39828e-05	4.83365
Lr_69136	1.31948	13.0181	9.94199	3.25892e-06	6.16725e-05	4.92519
Lr_69557	1.30768	10.7225	10.9497	1.43147e-06	3.44267e-05	5.79233
Lr_69389	1.30575	10.5393	12.2449	5.45137e-07	2.30551e-05	6.80213
Lr_70152	1.30277	12.1832	12.8998	3.46227e-07	1.9141e-05	7.27339
Lr_69557	1.30042	10.8537	12.311	5.20208e-07	2.27369e-05	6.85084
Lr_70220	1.29664	11.8661	15.6618	6.27077e-08	7.95416e-06	9.02124
Lr_69272	1.29508	12.0159	10.3974	2.22807e-06	4.82303e-05	5.32665
Lr_69343	1.28604	11.7265	7.33928	3.95951e-05	0.000295644	2.26945
Lr_69271	1.28426	12.8067	11.7698	7.68327e-07	2.65282e-05	6.44427
640591131	1.28078	7.18988	5.32348	0.000449461	0.00178589	-0.322638
Lr_70220	1.27986	11.8587	14.8076	1.03033e-07	1.00101e-05	8.51804
Lr_69000	1.27107	11.2075	8.89956	8.24962e-06	0.000106155	3.94068
Lr_69848	1.26886	12.7082	7.22765	4.47173e-05	0.000320534	2.13958
Lr_69792	1.2686	9.89788	11.1479	1.22709e-06	3.1402e-05	5.95408
Lr_70804	1.26726	11.0491	10.5022	2.04553e-06	4.52542e-05	5.41675
Lr_69389	1.2458	10.5676	12.7086	3.94436e-07	2.01951e-05	7.13831
Lr_69427	1.2355	13.0154	9.54353	4.60155e-06	7.57568e-05	4.56009
Lr_69713	1.23497	10.2427	12.7482	3.8388e-07	2.00363e-05	7.16644
640591584	1.23365	8.298	11.5443	9.08134e-07	2.90603e-05	6.26949
Lr_70151	1.23173	13.478	16.399	4.16729e-08	6.66566e-06	9.43196
Lr_69106	1.229	11.8946	8.29867	1.46829e-05	0.000151507	3.32736
Lr_70221	1.22545	11.5726	11.2608	1.1252e-06	3.12256e-05	6.04501
640591567	1.21996	6.80767	11.4272	9.91677e-07	3.01201e-05	6.17737
640590074	1.21073	5.26992	3.98781	0.00305059	0.00801563	-2.34769
Lr_69713	1.20983	10.5952	13.5942	2.18765e-07	1.5729e-05	7.74734
Lr_71104	1.20966	10.3282	12.5792	4.31252e-07	2.09816e-05	7.04573
Lr_71012	1.19709	9.86781	10.9553	1.42529e-06	3.44267e-05	5.79688
Lr_71012	1.19428	9.954	10.5832	1.91575e-06	4.39179e-05	5.4858
Lr_71104	1.19394	10.0909	11.9684	6.64659e-07	2.55661e-05	6.59557
Lr_69998	1.18805	12.033	12.6466	4.11618e-07	2.0876e-05	7.09409
Lr_69346	1.18341	11.5258	10.0242	3.03933e-06	5.89872e-05	4.99892
Lr_71306	1.16431	10.9137	11.2278	1.15397e-06	3.12282e-05	6.01853
Lr_69367	1.16313	13.3139	13.8153	1.89865e-07	1.50105e-05	7.89302
Lr_69427	1.16127	12.7926	7.1756	4.73497e-05	0.000336264	2.07851
Lr_70078	1.15945	13.8665	11.3375	1.06134e-06	3.12256e-05	6.10624
Lr_69000	1.15934	11.0495	8.11307	1.76626e-05	0.000173274	3.13052
Lr_70221	1.15655	11.6441	10.0493	2.97577e-06	5.81736e-05	5.02125
Lr_69343	1.15522	11.4779	8.53715	1.16349e-05	0.00013189	3.57505
Lr_71139	1.15396	9.892	13.5317	2.27794e-07	1.6049e-05	7.7057
Lr_69625	1.15313	13.0194	9.16689	6.44776e-06	9.26823e-05	4.20238
Lr_69781	1.15086	12.7729	9.03009	7.3089e-06	0.000100303	4.06929
640725748	1.1487	6.63334	6.70325	8.07021e-05	0.000478868	1.5091
Lr_71063	1.14688	9.9319	13.3105	2.63196e-07	1.691e-05	7.5568
Lr_69753	1.14654	10.2414	9.58269	4.4458e-06	7.35405e-05	4.59656
Lr_71139	1.14628	9.66938	12.4509	4.71513e-07	2.14818e-05	6.95302
Lr_69290	1.14274	12.74	12.7897	3.73127e-07	1.9666e-05	7.19589
Lr_69274	1.14272	12.3111	8.41728	1.30698e-05	0.000141277	3.45128
640591211	1.14165	7.90091	11.2878	1.10229e-06	3.12256e-05	6.06657
Lr_69933	1.13278	12.8363	11.7561	7.76112e-07	2.65282e-05	6.43374
Lr_69455	1.13133	11.3393	7.2386	4.41842e-05	0.000317659	2.15238
Lr_69933	1.12749	12.6025	11.9295	6.83694e-07	2.55661e-05	6.56611
Lr_71212	1.12584	11.4994	9.13644	6.62936e-06	9.3788e-05	4.1729
Lr_69072	1.12141	13.1205	11.2898	1.10058e-06	3.12256e-05	6.0682
Lr_71212	1.11848	11.5932	8.49177	1.21567e-05	0.00013559	3.52837
640590909	1.11763	7.82756	6.2918	0.000131231	0.000694248	0.989926
Lr_69769	1.1176	11.8083	8.88692	8.34748e-06	0.000106309	3.92815
Lr_70151	1.11519	13.5533	11.9073	6.94817e-07	2.55661e-05	6.54927
Lr_69206	1.11251	12.5631	10.2384	2.54025e-06	5.25245e-05	5.18834
Lr_71063	1.10966	10.0512	11.6477	8.40798e-07	2.75618e-05	6.35007
Lr_69781	1.10041	12.5236	8.93974	7.94657e-06	0.000104159	3.98044
Lr_69769	1.10003	12.0788	8.50115	1.20467e-05	0.000134923	3.53804
Lr_69151	1.09917	12.3593	12.5563	4.38143e-07	2.09816e-05	7.02927
640591236	1.09425	9.44384	8.48926	2.4986e-05	0.000216423	2.95532
Lr_70423	1.09411	11.6475	11.9878	6.55384e-07	2.55661e-05	6.61022
Lr_70566	1.09005	11.9753	13.2206	2.79291e-07	1.72571e-05	7.49553
640590964	1.08557	9.80426	10.3765	2.2665e-06	4.87388e-05	5.30863
Lr_69072	1.08479	13.401	8.89457	8.28812e-06	0.000106155	3.93573
Lr_69134	1.08427	12.0975	8.7276	9.69763e-06	0.000116258	3.76878
Lr_69886	1.08133	10.1478	12.8883	3.48925e-07	1.9141e-05	7.26536
Lr_70899	1.07816	11.8367	9.8352	3.57047e-06	6.39828e-05	4.82864
Lr_69753	1.07472	10.0207	7.14651	4.88946e-05	0.000342708	2.04422
Lr_69512	1.07215	10.1301	12.1656	5.76785e-07	2.35702e-05	6.74337
640590964	1.07062	10.0771	11.9721	6.62881e-07	2.55661e-05	6.59836
Lr_71062	1.06935	13.3422	8.24872	1.54266e-05	0.00015741	3.27473
Lr_69755	1.06619	11.6871	7.14819	4.88038e-05	0.000342519	2.04621
Lr_69225	1.06578	13.2411	10.1096	2.82853e-06	5.67396e-05	5.07485
Lr_69717	1.06513	8.99786	9.74643	3.85447e-06	6.74972e-05	4.74767
Lr_69271	1.06438	12.5357	7.87008	2.26098e-05	0.000202246	2.8673
Lr_70146	1.06226	13.686	9.84596	3.53766e-06	6.39828e-05	4.83841
Lr_70423	1.06028	11.7183	13.3732	2.52591e-07	1.67508e-05	7.59922
Lr_71062	1.05913	13.1743	10.1839	2.65804e-06	5.39231e-05	5.1405
Lr_69998	1.05439	11.8588	9.81616	3.6294e-06	6.46081e-05	4.81133
Lr_69754	1.0536	10.0259	7.22851	4.46753e-05	0.000320534	2.14058
Lr_69290	1.04638	12.5654	14.3359	1.37107e-07	1.22847e-05	8.22662
Lr_69512	1.04546	10.076	13.5914	2.19164e-07	1.5729e-05	7.74546
Lr_71417	1.04498	13.915	11.1465	1.22848e-06	3.1402e-05	5.9529
Lr_69692	1.04237	12.1149	8.87793	8.41795e-06	0.000106309	3.91921
Lr_70347	1.04076	12.5761	12.5846	4.29624e-07	2.09816e-05	7.04965
Lr_69751	1.0402	11.7636	7.8137	2.39632e-05	0.000210387	2.8053
Lr_70078	1.03904	13.9143	8.76512	9.35938e-06	0.000113825	3.80653
Lr_70215	1.03817	12.8889	12.8551	3.56885e-07	1.9194e-05	7.242
Lr_69692	1.03743	12.1759	8.08135	1.82353e-05	0.000176636	3.09652
Lr_70635	1.03743	12.7989	11.7508	7.791e-07	2.65282e-05	6.42972
Lr_69455	1.03313	11.3532	6.20589	0.000145643	0.000752138	0.878693
Lr_70566	1.03232	12.1063	12.3677	4.99858e-07	2.22086e-05	6.89234
Lr_69134	1.02977	12.1043	6.93479	6.19401e-05	0.000398439	1.79168
Lr_71306	1.02578	11.0146	5.60077	0.00031184	0.00134116	0.0666244
640591161	1.02286	9.36694	11.154	1.22133e-06	3.1402e-05	5.95903
Lr_71213	1.01997	13.2743	8.93752	7.96302e-06	0.000104159	3.97825
Lr_69520	1.01985	10.2093	7.82163	2.37677e-05	0.000209467	2.81404
Lr_71103	1.01592	10.5872	8.40303	1.32529e-05	0.000142248	3.43646
640590951	1.01456	8.62845	6.44483	0.000109255	0.000597512	1.18562
Lr_70635	1.01452	12.7386	11.7296	7.91383e-07	2.65905e-05	6.41338
Lr_69225	1.0141	13.1374	10.0636	2.94016e-06	5.81736e-05	5.03397
Lr_71103	1.01376	10.8019	10.4299	2.16963e-06	4.72225e-05	5.35468
Lr_69520	1.01119	10.3302	7.62176	2.92785e-05	0.000241044	2.5916
Lr_69274	1.00834	12.0938	7.86165	2.28068e-05	0.00020367	2.85805
Lr_71277	1.0064	12.5254	10.5507	1.9667e-06	4.42384e-05	5.45815
Lr_69759	1.0043	12.3319	11.0228	1.35208e-06	3.31909e-05	5.85226
Lr_69886	1.00395	10.1529	12.5252	4.47717e-07	2.10851e-05	7.00682
Lr_69548	1.00279	12.7632	5.22203	0.000515167	0.00197168	-0.467776
Lr_71213	1.00247	13.2555	8.7597	9.4074e-06	0.000113825	3.80109
640590643	1.00128	6.9638	8.00417	1.97153e-05	0.000185297	3.01334
Lr_69862	1.00033	11.0436	12.9544	3.33682e-07	1.86862e-05	7.3116
Lr_70899	0.994707	11.7709	12.2857	5.29597e-07	2.29606e-05	6.83222
Lr_70494	0.987822	11.6525	13.0298	3.17168e-07	1.85336e-05	7.36411
Lr_69754	0.985344	10.1209	10.1527	2.72811e-06	5.51366e-05	5.11302
Lr_69751	0.97889	11.9254	7.93355	2.11857e-05	0.000194691	2.93666
Lr_70975	0.978193	11.0512	9.93819	3.26947e-06	6.16725e-05	4.92177
Lr_69378	0.97579	9.14911	9.78716	3.72121e-06	6.53766e-05	4.7849
Lr_70494	0.971015	11.5351	12.2552	5.41167e-07	2.30551e-05	6.80973
Lr_69210	0.969212	13.4768	5.75476	0.000255722	0.00116407	0.278094
640590663	0.968486	7.30522	5.32467	0.00101124	0.00329879	-0.700103
Lr_70277	0.967893	13.5859	8.90305	8.22278e-06	0.000106155	3.94414
Lr_69151	0.966802	12.4977	9.73204	3.90283e-06	6.79929e-05	4.73447
Lr_69771	0.96679	12.0719	8.9418	7.93137e-06	0.000104159	3.98248
Lr_69626	0.966784	12.4196	8.63017	1.06403e-05	0.000124083	3.67012
Lr_71276	0.966553	12.3493	7.99366	1.9927e-05	0.000185985	3.00196
Lr_69138	0.963526	12.588	11.0304	1.34408e-06	3.31458e-05	5.8585
Lr_69206	0.960482	12.4698	9.09454	6.8884e-06	9.69424e-05	4.13221
Lr_69919	0.95921	12.006	7.24483	4.3884e-05	0.000316247	2.15966
640591161	0.958992	9.38759	11.1378	1.23673e-06	3.1402e-05	5.94588
Lr_70975	0.95761	11.1378	9.30203	5.70531e-06	8.66434e-05	4.33218
Lr_71417	0.956372	13.6383	11.13	1.24416e-06	3.1402e-05	5.93959
Lr_69620	0.956098	11.3668	9.97779	3.16128e-06	6.02661e-05	4.95734
Lr_69622	0.955627	12.9452	7.35581	3.88929e-05	0.000292431	2.28855
Lr_69823	0.955403	11.5513	8.95976	7.8002e-06	0.000103797	4.00019
Lr_69759	0.954727	12.2792	9.04285	7.22348e-06	9.98289e-05	4.08178
Lr_70150	0.954282	12.7976	11.4796	9.53279e-07	2.97955e-05	6.21871
Lr_69367	0.953168	13.1012	11.4885	9.46931e-07	2.97955e-05	6.22571
Lr_71277	0.951683	12.3538	8.03678	1.90746e-05	0.000181818	3.04856
Lr_70347	0.951597	12.5344	10.8041	1.6055e-06	3.78559e-05	5.67173
Lr_69588	0.950727	9.45156	11.881	7.08226e-07	2.55661e-05	6.52932
Lr_69621	0.947772	11.0963	8.84423	8.68777e-06	0.000108617	3.88569
Lr_69638	0.943634	12.5152	7.08464	5.23653e-05	0.000356349	1.971
Lr_70077	0.939999	13.6756	11.4877	9.47469e-07	2.97955e-05	6.22511
Lr_70287	0.939594	10.8808	9.48459	4.84741e-06	7.8023e-05	4.50494
Lr_69090	0.937567	11.6748	11.2683	1.1188e-06	3.12256e-05	6.05099
Lr_71138	0.934401	12.1409	9.52443	4.67971e-06	7.61248e-05	4.54224
Lr_70215	0.932574	12.6779	10.5728	1.93184e-06	4.39179e-05	5.47699
Lr_71305	0.925998	10.8999	8.92077	8.08807e-06	0.000105282	3.96169
Lr_69090	0.925301	11.3536	11.9405	6.78244e-07	2.55661e-05	6.57446
Lr_69921	0.92475	11.2355	7.38766	3.75771e-05	0.00028614	2.32529
Lr_69919	0.924318	11.858	6.84985	6.8204e-05	0.000428347	1.6888
Lr_69620	0.924138	11.4625	8.43291	1.28722e-05	0.000139518	3.46749
Lr_70376	0.922529	9.84511	8.30433	1.46013e-05	0.000150955	3.33329
Lr_70277	0.922435	13.6461	8.5543	1.14441e-05	0.000131742	3.59265
Lr_69549	0.921603	11.6081	8.19811	1.62223e-05	0.000162405	3.22115
Lr_69558	0.919117	11.4735	6.88981	6.51753e-05	0.000415145	1.73731
Lr_69750	0.918315	11.7143	8.70971	9.86358e-06	0.000117316	3.75074
Lr_70077	0.9175	13.5505	10.3297	2.35552e-06	4.98554e-05	5.268
Lr_71197	0.916427	9.98142	9.91123	3.34548e-06	6.19809e-05	4.89748
640590643	0.914413	6.90374	8.63705	1.05706e-05	0.000123538	3.67712
Lr_71206	0.912933	11.7418	11.1856	1.19198e-06	3.1402e-05	5.98454
Lr_70150	0.912511	12.6598	12.6065	4.23159e-07	2.09816e-05	7.06539
Lr_69292	0.908993	12.8812	6.43772	0.000110181	0.000600746	1.1766
Lr_70741	0.908699	12.8178	9.02756	7.32595e-06	0.000100303	4.06682
Lr_69638	0.905869	12.7491	6.73427	7.7863e-05	0.000470328	1.54735
Lr_69622	0.905167	12.8246	6.87403	6.63531e-05	0.000420549	1.71818
Lr_69755	0.903121	11.3206	8.14534	1.71002e-05	0.000169026	3.165
Lr_69138	0.898547	12.1717	9.86792	3.47168e-06	6.34822e-05	4.85832
Lr_69873	0.897987	12.6136	6.04613	0.000177229	0.000875553	0.669199
Lr_70565	0.896703	11.1538	12.5637	4.35887e-07	2.09816e-05	7.03463
Lr_70565	0.896428	11.0458	11.2126	1.16757e-06	3.12282e-05	6.00624
Lr_69621	0.896284	11.5036	7.52897	3.23e-05	0.0002584	2.4868
Lr_70149	0.89615	12.6076	8.55191	1.14704e-05	0.000131763	3.5902
Lr_70520	0.895082	11.5206	8.03073	1.91918e-05	0.000182496	3.04203
Lr_69548	0.893909	12.5496	5.9788	0.000192705	0.000932477	0.579867
Lr_70146	0.893797	13.6412	8.53552	1.16532e-05	0.00013189	3.57338
640590951	0.891973	8.85834	6.28907	0.000131665	0.000694632	0.986405
Lr_69689	0.890693	12.2721	6.24042	0.000139653	0.000729614	0.923526
Lr_69717	0.890515	9.04182	9.1532	6.52874e-06	9.30995e-05	4.18913
Lr_69862	0.889902	11.0249	11.2104	1.16949e-06	3.12282e-05	6.00452
Lr_69033	0.886661	9.31816	7.97004	2.04115e-05	0.00018952	2.97635
Lr_69374	0.885997	11.712	10.2113	6.21526e-06	9.0306e-05	4.43441
Lr_69689	0.88518	12.3772	8.92102	8.08622e-06	0.000105282	3.96194
Lr_69558	0.884783	11.5161	7.46482	3.45878e-05	0.000271292	2.41377
Lr_71206	0.88465	11.7572	10.6036	1.88441e-06	4.3479e-05	5.50317
Lr_69344	0.884638	10.6404	10.3142	2.38581e-06	5.01123e-05	5.25452
Lr_69823	0.88256	11.4	7.00893	5.69838e-05	0.000375423	1.88074
Lr_69292	0.881959	12.6568	6.44246	0.000109562	0.000597977	1.18261
Lr_70003	0.880173	14.0113	9.4414	5.03675e-06	8.03488e-05	4.46433
Lr_71345	0.87963	11.7382	11.4562	9.70215e-07	2.9805e-05	6.20028
Lr_69124	0.878728	10.1129	6.14118	0.000157632	0.000799461	0.794256
640591734	0.876774	8.4999	7.36424	3.85399e-05	0.000290998	2.29829
640591217	0.876063	7.62884	8.31211	1.44896e-05	0.000150361	3.34147
Lr_71138	0.875222	12.0408	7.53643	3.20448e-05	0.000257124	2.49526
Lr_69688	0.875121	10.7692	7.3327	3.98783e-05	0.000297021	2.26184
Lr_71305	0.873989	10.87	7.79213	2.45042e-05	0.000213508	2.78149
Lr_69378	0.873388	8.90636	5.60416	0.000310472	0.00133958	0.0713101
Lr_69033	0.873229	9.15033	6.95916	6.02606e-05	0.000390315	1.82104
Lr_70287	0.872435	10.7224	5.57457	0.000322654	0.00137884	0.0303031
Lr_69210	0.871726	13.3104	5.54686	0.000334532	0.00141721	-0.00821208
Lr_71276	0.870824	12.0934	4.75072	0.000990063	0.00325142	-1.16124
Lr_71210	0.870261	13.5775	6.68472	8.24521e-05	0.000486033	1.48619
Lr_69549	0.870206	11.4316	7.87745	2.24391e-05	0.000202065	2.87538
Lr_70720	0.868911	11.9454	9.54195	4.60797e-06	7.57568e-05	4.55861
Lr_69786	0.863705	10.8991	9.43016	5.08735e-06	8.0916e-05	4.45373
Lr_69652	0.863104	9.41048	8.24846	1.54306e-05	0.00015741	3.27446
Lr_69921	0.862685	11.2966	6.83139	6.96545e-05	0.000433891	1.66633
Lr_70149	0.86264	12.4351	8.36685	1.37307e-05	0.000145594	3.39876
Lr_70378	0.862483	11.9916	7.71388	2.65818e-05	0.000225852	2.69468
Lr_70378	0.862216	12.0875	8.2452	1.54805e-05	0.000157562	3.27102
Lr_71210	0.862051	13.7686	6.27741	0.000133533	0.000703108	0.971364
Lr_69077	0.861775	12.5742	9.37971	5.3214e-06	8.29213e-05	4.40605
Lr_71197	0.859045	9.83289	7.41429	3.65147e-05	0.000279236	2.3559
640589871	0.858657	11.7275	11.5742	8.88048e-07	2.87599e-05	6.29289
Lr_69787	0.857736	11.4561	4.71786	0.00103743	0.00337604	-1.21074
Lr_69011	0.857486	11.3493	6.50272	0.000102015	0.00056781	1.25884
Lr_69874	0.856513	11.5421	11.9109	6.92973e-07	2.55661e-05	6.55204
Lr_71412	0.854333	10.677	5.56198	0.000327991	0.001395	0.0128238
Lr_70000	0.85402	11.6627	9.03912	7.24833e-06	9.99155e-05	4.07813
640590074	0.853889	5.5133	5.11429	0.00059646	0.00221143	-0.623531
Lr_69712	0.853243	12.3766	7.0055	5.72034e-05	0.00037602	1.87664
Lr_69011	0.853192	11.0305	7.67775	2.76057e-05	0.000231526	2.65436
Lr_70000	0.85265	11.4518	8.78486	9.18661e-06	0.000111989	3.82634
Lr_69624	0.852143	11.8588	7.45301	3.50283e-05	0.000272521	2.40026
Lr_71100	0.849603	10.9198	10.3076	2.39891e-06	5.01811e-05	5.24874
Lr_69771	0.849575	11.8342	8.12614	1.74323e-05	0.000171328	3.14451
Lr_70766	0.847151	9.60714	6.7887	7.31404e-05	0.000450404	1.61417
Lr_69324	0.841977	11.8555	6.65729	8.51185e-05	0.000496848	1.4522
Lr_69570	0.840004	12.4909	7.29275	4.16478e-05	0.00030421	2.2155
Lr_71285	0.837382	12.7648	8.83406	8.77106e-06	0.000109404	3.87554
Lr_69780	0.834972	11.0089	8.51325	1.19066e-05	0.000133649	3.55049
Lr_69594	0.834569	10.154	5.2734	0.000480689	0.00187668	-0.394102
Lr_70002	0.834201	11.6343	8.19876	1.62119e-05	0.000162405	3.22184
Lr_71345	0.833995	11.6562	11.3161	1.07873e-06	3.12256e-05	6.08922
640590975	0.833756	13.3376	9.53344	4.64268e-06	7.60946e-05	4.55066
Lr_69363	0.833582	11.6115	8.71991	9.76859e-06	0.000116443	3.76103
Lr_69363	0.833334	11.7653	8.59131	1.1044e-05	0.000127683	3.63051
Lr_69688	0.831832	10.8964	5.88891	0.000215695	0.00101986	0.459631
Lr_69750	0.831289	11.5479	6.99696	5.77536e-05	0.000378638	1.86641
Lr_71100	0.828802	11.1549	9.90935	3.35085e-06	6.19809e-05	4.89578
Lr_69344	0.828552	10.7092	9.07268	7.02797e-06	9.8136e-05	4.11091
Lr_69374	0.827143	11.1272	9.08927	6.92178e-06	9.71579e-05	4.12708
Lr_69569	0.825365	11.8213	7.99643	1.98709e-05	0.000185855	3.00497
Lr_70564	0.820096	11.7474	8.02504	1.93027e-05	0.00018283	3.03589
Lr_70741	0.818423	12.4624	8.46533	1.24725e-05	0.000137121	3.50107
Lr_69364	0.817811	12.7736	6.15275	0.000155411	0.000793437	0.809401
Lr_69079	0.817044	12.0688	7.68676	2.73464e-05	0.000230069	2.66443
Lr_70376	0.816246	9.55398	5.76348	0.000252888	0.0011541	0.289979
Lr_69435	0.815078	12.9441	7.90447	2.18255e-05	0.000199208	2.90494
Lr_69413	0.814957	11.4735	9.71348	3.96616e-06	6.834e-05	4.71744
Lr_69510	0.813889	10.4789	7.97584	2.02913e-05	0.000189058	2.98265
Lr_69517	0.813169	11.1695	4.1643	0.00233418	0.00642857	-2.06666
Lr_69570	0.811621	12.64	8.96857	7.73673e-06	0.000103387	4.00887
Lr_69514	0.809184	11.2526	7.10995	5.09141e-05	0.000349892	2.00101
Lr_69726	0.808906	11.832	9.0112	7.43746e-06	0.000101197	4.05077
Lr_70880	0.808222	12.5133	6.38749	0.000116982	0.000629523	1.11265
Lr_69582	0.807151	10.718	8.7942	9.10608e-06	0.00011128	3.8357
Lr_69786	0.805911	10.9125	9.3157	5.63563e-06	8.60239e-05	4.34521
Lr_69902	0.805171	12.2282	8.05632	1.87016e-05	0.000178897	3.06961
Lr_69712	0.801423	12.3122	7.36219	3.86254e-05	0.000291234	2.29592
Lr_69847	0.799703	10.6465	5.78949	0.000244641	0.00112409	0.325332
Lr_69893	0.799677	10.9485	7.52152	3.25572e-05	0.000259684	2.47834
Lr_70932	0.799035	10.7537	6.23127	0.000141214	0.000734913	0.91166
Lr_70766	0.798798	9.28421	6.46347	0.000106865	0.000588633	1.20923
Lr_69582	0.798101	10.7922	8.90678	8.19424e-06	0.000106155	3.94784
Lr_71128	0.798067	11.296	8.0296	1.92137e-05	0.000182496	3.04082
Lr_69324	0.797781	11.6208	7.81474	2.39375e-05	0.000210387	2.80644
Lr_69431	0.797524	11.3729	7.15264	4.85645e-05	0.000341695	2.05146
Lr_69312	0.797299	9.88213	6.99917	5.76111e-05	0.000378165	1.86905
Lr_69624	0.795963	11.8398	5.67656	0.000282716	0.0012499	0.171116
Lr_71097	0.795809	11.6142	6.58474	9.26352e-05	0.000532628	1.36183
640591734	0.792979	8.04744	4.56246	0.00129684	0.00404868	-1.4469
Lr_69780	0.79231	10.8786	10.4362	2.15845e-06	4.72225e-05	5.36012
Lr_69527	0.792271	11.222	7.01554	5.65636e-05	0.000373269	1.88865
640589871	0.79172	11.4161	10.1463	2.74278e-06	5.52254e-05	5.10736
Lr_69902	0.790727	12.292	6.44855	0.000108774	0.00059656	1.19033
Lr_69691	0.78979	11.49	8.94787	7.88674e-06	0.000104159	3.98847
Lr_70880	0.788907	12.4564	6.20717	0.000145416	0.000751687	0.88036
Lr_69524	0.786576	11.1453	4.5557	0.0013096	0.0040814	-1.45725
Lr_71296	0.785655	13.0231	8.27739	1.49948e-05	0.000154382	3.30497
Lr_70935	0.785516	13.3889	10.246	2.52427e-06	5.23956e-05	5.195
640725748	0.785181	6.97899	5.35792	0.000429257	0.00171959	-0.273693
Lr_71207	0.784986	9.36726	7.11801	5.04613e-05	0.000349092	2.01055
Lr_69312	0.784807	9.78552	7.88926	2.21687e-05	0.000201316	2.8883
Lr_69596	0.783018	9.82363	4.75996	0.000977161	0.00321373	-1.14734
Lr_69098	0.782588	10.8802	6.42561	0.000111781	0.000608851	1.16121
Lr_69088	0.780125	12.3795	8.69551	9.99753e-06	0.000118646	3.7364
Lr_71361	0.779858	11.844	8.39862	1.33102e-05	0.000142441	3.43187
Lr_70387	0.779054	10.4565	6.4791	0.000104904	0.000579936	1.22901
Lr_69413	0.778952	11.5266	8.08197	1.82239e-05	0.000176636	3.09719
Lr_69480	0.778899	12.9919	5.44727	0.000381278	0.0015731	-0.147517
Lr_70932	0.7788	11.2111	5.0797	0.000625411	0.00229189	-0.673889
Lr_69652	0.777799	9.58767	7.63398	2.89042e-05	0.000238693	2.60533
Lr_69930	0.776519	9.68896	5.93504	0.000203547	0.000970096	0.52147
Lr_69626	0.775425	12.2401	7.34778	3.92323e-05	0.000293622	2.27928
Lr_69435	0.774647	12.796	7.27512	4.2456e-05	0.000308009	2.19498
Lr_70564	0.773916	12.2074	8.72339	9.73639e-06	0.000116317	3.76454
Lr_70426	0.772345	11.4144	8.89134	8.31312e-06	0.000106155	3.93253
Lr_71412	0.770815	10.6536	4.81876	0.000899168	0.00302499	-1.05919
Lr_69152	0.770382	12.6653	8.9667	7.75016e-06	0.000103387	4.00703
Lr_69535	0.76986	11.8529	7.72304	2.63291e-05	0.000224476	2.70487
Lr_69079	0.768844	11.9179	7.43791	3.55999e-05	0.000275936	2.38298
Lr_69847	0.76808	10.9964	5.31602	0.000453972	0.00179849	-0.333262
Lr_69242	0.768076	10.2871	8.89756	8.26501e-06	0.000106155	3.9387
Lr_69516	0.767975	11.3118	8.075	1.83524e-05	0.000177451	3.0897
Lr_69525	0.767168	11.7665	5.25349	0.000493753	0.00191932	-0.422624
Lr_69873	0.76694	12.5051	5.69343	0.000276639	0.00123003	0.194276
Lr_69569	0.766853	11.9086	6.41653	0.000112996	0.000614224	1.14966
Lr_69527	0.766477	11.5633	8.00599	1.96791e-05	0.00018528	3.01531
640590502	0.76458	9.90135	5.40932	0.000400908	0.00163279	-0.200968
Lr_71346	0.76432	13.9519	7.13234	4.96667e-05	0.000346764	2.02749
Lr_69726	0.764309	11.8465	8.06755	1.84907e-05	0.00017751	3.0817
Lr_71097	0.763833	11.5953	5.82451	0.000233991	0.00108443	0.372793
Lr_69530	0.763756	12.4252	8.79401	9.10772e-06	0.00011128	3.83551
Lr_69480	0.763444	12.9804	5.18885	0.000538853	0.00204437	-0.515572
Lr_70285	0.762288	12.7078	8.94117	7.93605e-06	0.000104159	3.98185
Lr_70217	0.761982	11.2047	7.09	5.20543e-05	0.000355288	1.97736
640590841	0.761284	12.7098	10.0108	3.07398e-06	5.9445e-05	4.98694
Lr_69930	0.760051	9.65366	4.92105	0.000778965	0.00270175	-0.906995
Lr_69584	0.759795	9.78397	5.60154	0.000311529	0.0013409	0.0676879
Lr_69124	0.759401	10.1395	4.68547	0.00108652	0.0035039	-1.25969
Lr_69242	0.759299	10.217	6.60583	9.03781e-05	0.000524135	1.38817
Lr_70942	0.759045	9.48043	4.96007	0.00073777	0.00258556	-0.849336
Lr_70285	0.757363	12.4154	10.6495	1.81613e-06	4.22662e-05	5.54203
Lr_69511	0.755733	10.4417	8.79675	9.0842e-06	0.00011128	3.83826
Lr_70520	0.75567	10.7303	6.80912	7.14502e-05	0.000441038	1.63914
Lr_69507	0.754075	9.90565	5.62308	0.000302944	0.00131979	0.0974677
Lr_69139	0.753529	11.7251	8.59301	1.1026e-05	0.000127683	3.63225
Lr_71066	0.752248	14.5243	4.37015	0.00171767	0.00505429	-1.74367
Lr_69543	0.751933	12.7167	7.59677	3.00605e-05	0.000245601	2.56347
Lr_69089	0.751117	11.9198	9.66277	4.145e-06	6.99977e-05	4.67075
Lr_69098	0.751091	11.0025	6.98854	5.83025e-05	0.000381771	1.85631
Lr_70367	0.750667	12.111	6.57439	9.3765e-05	0.000537138	1.34888
Lr_69152	0.749838	12.4958	9.19128	6.30629e-06	9.13818e-05	4.22592
Lr_69516	0.748598	11.3241	8.97416	7.69673e-06	0.000103186	4.01438
Lr_69307	0.748479	9.76549	9.38095	5.31552e-06	8.29213e-05	4.40722
Lr_70767	0.746788	11.1641	4.94302	0.000755479	0.00263887	-0.874509
Lr_71068	0.745474	11.2114	4.5994	0.00122945	0.00386287	-1.39047
Lr_70755	0.74544	11.0393	6.6429	8.65548e-05	0.000504684	1.43433
Lr_69517	0.744133	11.1417	4.16784	0.0023218	0.00640894	-2.06106
Lr_70346	0.744121	11.3695	9.22915	6.09331e-06	8.92578e-05	4.26238
Lr_70493	0.742253	10.5263	9.17326	6.4105e-06	9.23937e-05	4.20853
Lr_69565	0.742039	11.9168	5.77838	0.000248128	0.0011372	0.310238
Lr_69224	0.741627	13.8274	5.47431	0.000367925	0.00152739	-0.109555
Lr_70002	0.740947	11.5702	6.72311	7.88714e-05	0.000473228	1.53361
Lr_69705	0.740028	12.1785	5.08401	0.000621719	0.00228148	-0.667599
Lr_69013	0.739749	10.7603	8.25946	1.52632e-05	0.000156295	3.28607
Lr_69431	0.737735	11.1506	7.63139	2.89829e-05	0.000238976	2.60242
Lr_69379	0.737477	9.67656	5.83064	0.000232179	0.00107882	0.381085
Lr_69288	0.736813	12.5811	7.81125	2.40239e-05	0.000210387	2.8026
Lr_71068	0.736253	11.3055	4.71038	0.00104855	0.00341017	-1.22203
Lr_69584	0.73588	9.64171	7.04975	5.44407e-05	0.000364475	1.9295
Lr_69189	0.735643	11.883	7.17352	4.74585e-05	0.000336592	2.07606
Lr_69518	0.734701	11.1855	7.21166	4.55087e-05	0.000325339	2.12085
Lr_69878	0.734158	9.46365	5.31928	0.000451997	0.00179331	-0.328623
Lr_69518	0.73255	11.2242	7.72237	2.63475e-05	0.000224476	2.70413
Lr_71240	0.731573	11.5942	6.70784	8.02753e-05	0.000478448	1.51477
Lr_69158	0.730245	12.8759	10.2687	2.47726e-06	5.16192e-05	5.21483
Lr_69050	0.729577	9.84505	5.14243	0.000573971	0.00213689	-0.582686
Lr_70218	0.728948	11.9133	6.1374	0.000158363	0.000801659	0.789313
Lr_69705	0.728593	12.1994	5.42331	0.000393547	0.00161135	-0.181238
Lr_69479	0.727017	12.4445	8.94358	7.91824e-06	0.000104159	3.98424
Lr_69513	0.726809	10.9784	7.73196	2.60853e-05	0.000222949	2.71479
Lr_71285	0.726645	12.6092	7.63477	2.888e-05	0.000238693	2.60622
Lr_69139	0.726507	11.9621	7.64272	2.86396e-05	0.000237603	2.61514
Lr_69596	0.725431	9.94956	4.97097	0.000726686	0.00255839	-0.833267
Lr_70346	0.725029	11.1904	7.71348	2.65931e-05	0.000225852	2.69423
Lr_69307	0.724503	9.73878	9.39006	5.27245e-06	8.28793e-05	4.41585
Lr_69430	0.724277	12.0455	6.02082	0.000182882	0.000894605	0.635694
Lr_69137	0.724143	13.3609	5.82195	0.000234751	0.00108608	0.369337
Lr_71266	0.723724	11.6896	8.14321	1.71368e-05	0.000169041	3.16273
Lr_71145	0.722474	13.8523	5.04828	0.000653018	0.00237044	-0.719774
Lr_70426	0.722155	11.4249	9.26162	5.917e-06	8.81158e-05	4.29353
Lr_69878	0.722083	9.53009	4.64643	0.00114902	0.00365943	-1.31889
Lr_69137	0.721726	13.522	5.2308	0.000509098	0.00195913	-0.455173
Lr_69565	0.720656	12.0584	5.93709	0.000203024	0.000968461	0.524216
Lr_69510	0.720618	10.5251	9.80932	3.65083e-06	6.47752e-05	4.8051
Lr_69513	0.719483	10.9566	7.52986	3.22697e-05	0.0002584	2.4878
640591576	0.718937	11.035	7.08917	5.21022e-05	0.000355288	1.97638
Lr_69543	0.718863	12.3715	6.55245	9.62109e-05	0.00054388	1.32138
Lr_69661	0.718526	10.129	4.67672	0.00110021	0.00353932	-1.27294
Lr_69876	0.718019	10.9715	9.25472	5.95397e-06	8.84213e-05	4.28692
640590975	0.71778	13.4468	8.82374	8.85649e-06	0.000109931	3.86524
Lr_71211	0.717712	11.7686	8.79504	9.09889e-06	0.00011128	3.83654
Lr_69526	0.717137	11.5216	6.66743	8.41221e-05	0.000493174	1.46478
640591217	0.717067	7.9613	6.55599	9.58109e-05	0.000542269	1.32583
640591576	0.716407	10.913	6.83297	6.95289e-05	0.000433891	1.66825
Lr_69511	0.716197	10.6023	8.09225	1.80363e-05	0.000175508	3.10821
Lr_69481	0.715939	13.8532	6.22542	0.000142222	0.000738729	0.904066
Lr_69758	0.715662	11.1855	6.40652	0.000114353	0.000620973	1.13691
Lr_69364	0.715211	12.6787	5.52143	0.000345849	0.00145461	-0.0436522
640590605	0.715156	10.921	7.05473	5.41394e-05	0.000362909	1.93542
Lr_70217	0.714882	11.0611	5.74843	0.000257798	0.00116765	0.269477
Lr_71286	0.714684	11.2634	5.93325	0.000204004	0.000970791	0.51908
Lr_71198	0.713868	12.8851	8.27577	1.50189e-05	0.000154382	3.30326
Lr_70942	0.713641	9.53886	5.24325	0.000500618	0.0019409	-0.437309
Lr_70003	0.713534	14.0835	6.19816	0.000147021	0.000757798	0.868641
Lr_69507	0.712874	9.9315	5.36859	0.000423201	0.00170261	-0.258571
Lr_69479	0.712008	12.5532	6.58779	9.23047e-05	0.000531295	1.36565
Lr_69415	0.710993	12.5632	8.38944	1.34303e-05	0.000143089	3.42231
Lr_71142	0.710378	14.2453	4.60596	0.00121787	0.00383554	-1.38046
Lr_69050	0.709904	9.81882	4.74153	0.00100307	0.00328612	-1.17507
Lr_69379	0.709331	9.88063	7.2885	4.18413e-05	0.00030459	2.21055
Lr_69289	0.708422	13.3345	5.54474	0.000335459	0.00142002	-0.0111601
Lr_70562	0.708043	12.0947	6.86231	6.72437e-05	0.000424316	1.70394
Lr_71145	0.707828	13.7893	5.00685	0.000691437	0.00246333	-0.780481
Lr_71297	0.706457	13.3566	8.53766	1.16291e-05	0.00013189	3.57558
Lr_69415	0.70511	12.8036	8.0001	1.9797e-05	0.00018574	3.00894
Lr_69881	0.704441	11.4302	6.04554	0.000177358	0.000875553	0.668419
640591596	0.70432	9.24907	4.64967	0.00114368	0.00364674	-1.31396
Lr_70720	0.704302	11.745	7.3804	3.78729e-05	0.000287499	2.31692
Lr_70604	0.704215	11.5121	7.50163	3.32544e-05	0.0002642	2.45572
Lr_69614	0.703721	13.0066	8.15915	1.68656e-05	0.000167676	3.17973
Lr_70862	0.703404	12.4197	5.185	0.000541678	0.00205256	-0.521132
Lr_69096	0.703329	10.827	5.84043	0.000229317	0.00106829	0.394316
Lr_71142	0.702395	14.2447	5.10031	0.00060798	0.00224259	-0.643858
Lr_70407	0.702225	11.8597	6.77707	7.41229e-05	0.000454442	1.59992
Lr_70387	0.701661	10.3012	5.94865	0.000200105	0.000959645	0.539667
Lr_70367	0.701197	12.6163	5.97449	0.000193745	0.000934983	0.574126
Lr_71347	0.701022	13.9251	7.33116	3.99453e-05	0.000297021	2.26005
Lr_69874	0.697137	11.5884	8.51312	1.19081e-05	0.000133649	3.55035
Lr_69077	0.696454	12.6253	6.71585	7.95356e-05	0.000476151	1.52465
Lr_69526	0.696257	11.6371	6.53626	9.80595e-05	0.000551431	1.30106
Lr_70213	0.696057	11.1396	6.87321	6.64149e-05	0.000420549	1.71719
Lr_69599	0.695785	10.3275	6.49079	0.000103462	0.000574419	1.24379
Lr_69593	0.695713	10.9369	5.77194	0.000250172	0.00114462	0.301491
Lr_69293	0.694899	12.8278	6.29034	0.000131463	0.000694248	0.988044
Lr_69594	0.694487	10.3915	5.17948	0.000545749	0.00205747	-0.529092
Lr_69288	0.693807	12.2446	5.71151	0.000270289	0.00121271	0.219034
Lr_71128	0.6937	11.2242	6.93502	6.19243e-05	0.000398439	1.79195
Lr_69119	0.693004	12.9819	9.51925	4.70116e-06	7.61248e-05	4.5374
Lr_69599	0.692357	10.3146	6.61839	8.90623e-05	0.000518181	1.40383
Lr_70074	0.691458	11.936	9.02661	7.33238e-06	0.000100303	4.06589
Lr_69876	0.691334	10.8783	8.99319	7.56227e-06	0.000102148	4.0331
Lr_69691	0.691301	11.3666	7.87423	2.25135e-05	0.000202246	2.87185
Lr_69618	0.691224	12.755	4.89275	0.000810398	0.0027874	-0.948963
Lr_69525	0.691055	11.5973	5.08902	0.000617464	0.00226896	-0.660303
Lr_70004	0.690653	13.7032	6.18766	0.000148915	0.000765624	0.854973
Lr_69605	0.690634	11.4321	5.24118	0.000502012	0.00194161	-0.440267
640590702	0.690189	8.79701	5.67175	0.000284472	0.00125661	0.164517
Lr_69758	0.689425	11.1082	5.97607	0.000193363	0.000933977	0.576233
Lr_69524	0.689279	11.2475	4.15809	0.00235611	0.00647238	-2.07649
Lr_69606	0.68916	11.9012	5.20747	0.00052542	0.00200047	-0.488731
Lr_70718	0.688838	12.2481	8.05168	1.87893e-05	0.000179416	3.06462
Lr_69564	0.688661	11.5869	7.00533	5.72144e-05	0.00037602	1.87643
Lr_70074	0.688444	11.7069	8.2374	1.56008e-05	0.000158245	3.26277
Lr_71341	0.686776	12.3439	5.61867	0.00030468	0.00132139	0.0913758
Lr_69103	0.686769	11.5107	6.36858	0.000119658	0.000642602	1.0885
Lr_69466	0.685603	13.2777	5.41277	0.000399082	0.00162658	-0.196106
Lr_70604	0.685594	11.3947	7.1373	4.93946e-05	0.000345763	2.03336
Lr_71297	0.685248	13.5494	8.53897	1.16145e-05	0.00013189	3.57692
Lr_69501	0.683907	12.0205	5.5105	0.000350835	0.00147006	-0.0588987
Lr_69432	0.683664	12.9053	6.03271	0.000180202	0.000886335	0.651446
640725728	0.683201	9.09648	6.37084	0.000119334	0.000641542	1.09139
Lr_70794	0.683046	12.8324	7.69862	2.70091e-05	0.000228663	2.67767
Lr_71207	0.682733	9.75593	5.24305	0.00050075	0.0019409	-0.437589
Lr_69094	0.682689	10.7485	8.38861	1.34412e-05	0.000143089	3.42145
Lr_69089	0.682257	11.9774	8.3273	1.42746e-05	0.000149163	3.35739
640590702	0.682024	8.82061	7.68817	2.7306e-05	0.000230069	2.66601
Lr_69478	0.681412	12.6495	7.71142	2.66503e-05	0.000225981	2.69194
Lr_71286	0.681176	11.3335	5.70814	0.00027146	0.00121513	0.214425
Lr_69309	0.680832	10.1044	4.78179	0.000947384	0.00314391	-1.11455
Lr_69088	0.680588	12.0832	6.68281	8.26348e-05	0.000486577	1.48383
Lr_69564	0.679911	11.6661	6.61262	8.96649e-05	0.000521123	1.39663
640591457	0.679507	9.65918	9.42633	5.1047e-06	8.09524e-05	4.45012
Lr_69278	0.678357	12.1787	6.46211	0.000107037	0.000588975	1.20752
Lr_71240	0.677785	11.5807	5.04141	0.000659219	0.0023849	-0.729812
Lr_69445	0.677557	9.24675	5.41935	0.000395616	0.00161613	-0.18682
Lr_69535	0.675694	11.5869	6.29134	0.000131305	0.000694248	0.98933
Lr_69096	0.674351	10.9572	5.57366	0.000323036	0.00137923	0.02904
Lr_70794	0.674127	12.876	7.80885	2.40837e-05	0.000210441	2.79995
640590841	0.673878	12.524	9.71442	3.96292e-06	6.834e-05	4.7183
Lr_69104	0.672748	12.2647	6.76822	7.48797e-05	0.000456927	1.58908
Lr_69481	0.672409	14.003	5.84226	0.000228787	0.00106713	0.396783
Lr_69094	0.671657	10.7223	7.77876	2.48461e-05	0.000216137	2.76671
Lr_71066	0.671226	14.5501	4.73935	0.00100619	0.00329166	-1.17835
Lr_69158	0.670389	13.0047	9.65635	4.16827e-06	7.00269e-05	4.66482
Lr_71211	0.667746	11.7583	7.55983	3.12589e-05	0.000252324	2.52176
Lr_69297	0.667465	11.5106	5.69769	0.000275131	0.00122646	0.200105
Lr_70470	0.667141	11.1051	5.28932	0.000470519	0.00184501	-0.371353
Lr_69224	0.666889	13.6179	5.14858	0.000569184	0.00212643	-0.573785
Lr_69547	0.666498	11.7219	7.77237	2.50115e-05	0.000216423	2.75964
Lr_69501	0.666168	11.8309	6.70649	8.04003e-05	0.000478662	1.51311
Lr_70514	0.666144	10.4799	7.73383	2.60345e-05	0.000222869	2.71687
Lr_69547	0.665043	11.4666	5.90005	0.000212692	0.00100743	0.47459
Lr_69559	0.664771	11.4952	5.94409	0.00020125	0.000963587	0.533577
Lr_69550	0.664427	11.7519	6.11681	0.000162421	0.00081758	0.762312
Lr_69013	0.66433	10.7179	7.3469	3.92697e-05	0.000293622	2.27826
Lr_70652	0.663915	10.8291	5.84541	0.000227877	0.00106527	0.401034
640725728	0.662242	9.08783	5.01792	0.000680943	0.00243725	-0.764243
640590978	0.662134	9.73842	6.35733	0.000121283	0.000649418	1.0741
Lr_70562	0.661999	11.4376	8.40402	1.32401e-05	0.000142248	3.43749
Lr_69618	0.66173	12.7259	4.35584	0.00175434	0.0051182	-1.76595
Lr_70470	0.661504	11.0068	4.84939	0.000861219	0.00292108	-1.01347
Lr_69898	0.661233	11.2104	8.97485	7.69181e-06	0.000103186	4.01506
Lr_70283	0.660365	11.4916	6.13044	0.000159722	0.000807018	0.780195
Lr_70218	0.660124	11.814	5.85215	0.000225941	0.00105807	0.410131
Lr_69605	0.659899	11.3933	5.14624	0.000570999	0.00213025	-0.577168
640590605	0.659773	10.6961	6.04053	0.000178463	0.000879391	0.661794
Lr_69104	0.65955	12.2176	6.66848	8.402e-05	0.000493113	1.46608
Lr_71361	0.659223	11.5318	7.12622	5.00042e-05	0.000347316	2.02026
Lr_69168	0.658775	10.1826	6.10259	0.000165288	0.000828135	0.743635
Lr_70181	0.658018	11.2759	7.08846	5.21433e-05	0.000355288	1.97554
Lr_70634	0.657647	12.394	5.18156	0.00054421	0.00205732	-0.526089
Lr_70500	0.656732	10.7691	8.13568	1.72665e-05	0.000170009	3.15469
Lr_71296	0.656697	12.8302	5.98441	0.00019136	0.000927637	0.587342
Lr_69784	0.656527	10.5978	7.26204	4.30664e-05	0.00031119	2.17974
Lr_69659	0.656397	10.0236	5.31791	0.000664657	0.00239812	-0.568466
Lr_70182	0.656024	13.0862	4.51928	0.00138067	0.00425318	-1.5131
Lr_69430	0.655891	11.7725	4.36359	0.00173438	0.00508953	-1.75388
Lr_70493	0.655054	10.5613	8.33247	1.4202e-05	0.000149159	3.36282
Lr_70851	0.654155	12.1388	6.23432	0.000140691	0.000732904	0.915616
Lr_71198	0.65366	12.6227	7.50123	3.32683e-05	0.0002642	2.45528
Lr_71102	0.653472	10.4785	5.1359	0.000579112	0.00215305	-0.592164
Lr_70862	0.652099	12.5073	4.65239	0.00113922	0.00363685	-1.30983
Lr_70981	0.651939	12.264	5.32661	0.000447584	0.00178106	-0.318184
Lr_69289	0.651071	13.2092	4.88736	0.000816534	0.00280491	-0.956964
Lr_69375	0.65073	10.6809	7.87813	2.24236e-05	0.000202065	2.87611
Lr_69308	0.650634	10.4836	7.04764	5.45693e-05	0.000364882	1.92698
Lr_70213	0.6503	11.4009	6.67635	8.32555e-05	0.00048916	1.47584
640591457	0.64989	9.50945	8.47138	1.23995e-05	0.000136898	3.50732
Lr_69350	0.649661	12.132	6.23542	0.000140503	0.000732633	0.917045
Lr_70718	0.64943	12.3602	8.14513	1.71038e-05	0.000169026	3.16478
Lr_69189	0.649045	11.5484	5.5921	0.000315376	0.00134989	0.0546096
640590502	0.648793	9.62757	4.45544	0.0015154	0.00455891	-1.61145
Lr_70407	0.648623	11.6236	5.95194	0.000199283	0.000957412	0.544057
Lr_70652	0.646702	10.7403	5.043	0.000657778	0.00238289	-0.727487
Lr_69277	0.646182	12.8214	4.17893	0.0022834	0.00633741	-2.04353
Lr_71304	0.645766	10.5701	5.06409	0.00063896	0.00233043	-0.696657
640590669	0.645329	6.76963	4.65401	0.00113659	0.00363061	-1.30738
Lr_69482	0.642584	12.5007	7.44475	3.53396e-05	0.000274546	2.39082
640591596	0.642574	9.14669	4.12138	0.00249019	0.00680247	-2.13466
Lr_69898	0.642199	11.1888	7.95198	2.07907e-05	0.000191744	2.95673
Lr_70770B	0.641423	13.1895	6.83622	6.9272e-05	0.000433891	1.67221
Lr_69593	0.641368	10.6563	4.62185	0.00119033	0.00376202	-1.35626
Lr_70422	0.64007	8.53399	8.0914	1.80517e-05	0.000175508	3.1073
Lr_70951	0.635712	11.6412	5.51311	0.000349638	0.00146619	-0.0552581
Lr_70851	0.635593	12.2278	6.07693	0.000170602	0.000851586	0.709863
Lr_71266	0.63542	11.5757	6.1462	0.000156664	0.000796251	0.800831
Lr_70755	0.634318	11.1335	6.50518	0.000101719	0.000567262	1.26194
Lr_69724	0.633726	9.55846	7.5803	3.05884e-05	0.000248973	2.5449
Lr_69103	0.633296	11.5116	6.02889	0.000181057	0.000888915	0.646394
Lr_70555	0.632115	12.3644	7.38252	3.77864e-05	0.000287326	2.31936
Lr_69592	0.631857	10.4894	5.86089	0.000223457	0.00105193	0.421924
Lr_69877	0.630493	11.5448	4.6552	0.00113465	0.00363061	-1.30557
Lr_69478	0.630114	12.3931	6.98421	5.85865e-05	0.000383164	1.85112
Lr_69514	0.629468	10.8475	7.0774	5.27887e-05	0.000358278	1.9624
Lr_69724	0.628091	9.4758	6.2608	0.000136244	0.000713889	0.949904
Lr_71102	0.6267	10.5612	5.02641	0.000673	0.00241515	-0.751783
Lr_69784	0.626374	10.5914	6.70368	8.06624e-05	0.000478868	1.50963
Lr_71347	0.625438	13.8489	7.66321	2.80298e-05	0.000234352	2.6381
Lr_70182	0.624969	13.0493	4.77376	0.000958219	0.00316619	-1.1266
Lr_71362	0.624882	12.3827	8.02257	1.93509e-05	0.00018283	3.03323
Lr_70452	0.623361	11.549	7.36012	3.8712e-05	0.000291478	2.29353
Lr_70870	0.62328	10.819	6.5026	0.000102028	0.00056781	1.25869
Lr_70634	0.62256	12.3062	5.43057	0.000389787	0.00160206	-0.171018
Lr_69369	0.622151	12.1355	6.73055	7.81978e-05	0.000470487	1.54277
Lr_71279	0.621686	12.4374	5.75155	0.000256771	0.00116687	0.273731
Lr_69350	0.62135	12.3298	5.69285	0.000276849	0.00123003	0.19347
Lr_69278	0.621249	12.1659	5.33505	0.00044256	0.00176499	-0.306173
Lr_70935	0.620655	13.0481	5.59308	0.000314974	0.00134973	0.0559711
Lr_71346	0.618981	14.1355	5.52095	0.000346065	0.00145461	-0.0443169
Lr_69592	0.618871	10.5666	5.73634	0.000261819	0.00117934	0.252974
Lr_69163	0.618465	10.1611	6.07483	0.000171045	0.000852213	0.707098
Lr_69550	0.618302	11.5646	5.79235	0.00024375	0.00112192	0.329222
Lr_69308	0.618086	10.376	7.11611	5.05678e-05	0.000349092	2.0083
Lr_70981	0.617422	12.0547	5.49961	0.000355887	0.00148314	-0.0741265
Lr_70181	0.617272	11.2062	5.37183	0.000421382	0.00169944	-0.253985
Lr_69375	0.616939	10.4666	8.37444	1.36289e-05	0.000144801	3.40668
Lr_70500	0.616277	10.4551	5.65152	0.000291998	0.00127937	0.136685
Lr_69372	0.614657	11.466	5.5928	0.000315087	0.00134973	0.0555883
Lr_69893	0.614314	10.9	6.65896	8.4954e-05	0.000496427	1.45427
Lr_69432	0.613048	12.7968	5.18018	0.000545234	0.00205732	-0.528088
Lr_69790	0.612762	10.2358	6.86021	6.74043e-05	0.000424316	1.7014
Lr_70144	0.612579	11.0437	4.23372	0.00210341	0.00590494	-1.95714
Lr_71208	0.612295	11.0213	5.85483	0.000225177	0.00105545	0.413744
Lr_71281	0.611523	13.7792	4.30741	0.00188478	0.00538681	-1.84155
Lr_69167	0.611507	11.2174	5.10191	0.000606647	0.00223993	-0.641525
Lr_69552	0.611349	13.3264	3.96843	0.00314242	0.00820079	-2.37877
Lr_69114	0.611313	12.3445	5.29676	0.000465843	0.00183202	-0.360727
Lr_69160	0.610234	11.4093	6.39358	0.000116134	0.000626213	1.12042
Lr_69372	0.609566	11.4919	5.53062	0.000341709	0.00144194	-0.0308246
Lr_71362	0.609059	12.0517	7.10091	5.14275e-05	0.000352646	1.9903
Lr_71281	0.608725	14.1896	4.91223	0.000788618	0.00272294	-0.920062
Lr_69530	0.608398	12.1346	7.10912	5.09609e-05	0.000349892	2.00003
Lr_70422	0.608123	8.4693	7.61344	2.95363e-05	0.000241685	2.58225
Lr_70544	0.607175	12.5544	5.76354	0.000252869	0.0011541	0.290061
Lr_70514	0.607141	10.3606	6.77693	7.41343e-05	0.000454442	1.59976
Lr_69482	0.606778	12.71	5.71637	0.000268608	0.00120739	0.225683
Lr_69908	0.605472	11.2493	5.84197	0.00022887	0.00106713	0.396395
Lr_71341	0.604148	12.0732	4.32207	0.00184425	0.00530452	-1.81864
Lr_70219	0.604085	12.1867	8.59723	1.09814e-05	0.000127508	3.63656
Lr_71283	0.603434	13.6096	6.83052	6.97239e-05	0.000433891	1.66526
Lr_69632	0.603161	12.3829	7.27314	4.25478e-05	0.000308009	2.19267
Lr_71099	0.601759	10.3656	5.04972	0.000651721	0.00236733	-0.717662
Lr_70072	0.600679	14.7026	7.19146	4.65305e-05	0.000332202	2.09714
Lr_69105	0.597045	11.9783	4.62557	0.00118398	0.00375299	-1.3506
Lr_69209	0.596946	12.0647	4.34161	0.00179164	0.00518959	-1.78813
Lr_69451	0.596761	10.3983	7.3725	3.81971e-05	0.000288815	2.30782
Lr_70452	0.595632	11.4657	8.22491	1.57955e-05	0.000159919	3.24956
Lr_70072	0.594796	14.5442	5.71099	0.000270469	0.00121271	0.218321
Lr_69861	0.594692	12.5089	3.95167	0.00322418	0.00837256	-2.40568
640591542	0.594454	9.97588	6.4572	0.000107662	0.000591808	1.2013
Lr_69619	0.594356	11.0025	5.3981	0.00040692	0.00165102	-0.216813
Lr_69727	0.594087	9.57713	5.03321	0.000666716	0.00240393	-0.74182
Lr_69192	0.593768	10.9085	8.18718	1.63999e-05	0.000163877	3.20955
Lr_69209	0.59296	11.9172	4.35842	0.00174767	0.00511181	-1.76193
Lr_69659	0.592307	10.1536	4.54973	0.00177587	0.00516058	-1.621
Lr_69861	0.591188	12.5124	3.95283	0.00321847	0.00836678	-2.40383
Lr_70796	0.591153	12.703	4.57536	0.00127287	0.00398542	-1.42718
Lr_69554	0.590602	12.0451	6.87558	6.62364e-05	0.00042041	1.72006
Lr_69119	0.590588	12.7427	7.1239	5.01329e-05	0.00034776	2.01752
Lr_69718	0.590494	9.49946	4.0956	0.00258918	0.00700878	-2.17561
Lr_69440	0.590187	12.1851	4.70191	0.0010613	0.00343989	-1.23482
Lr_70144	0.589236	10.8322	5.45536	0.000377229	0.00156239	-0.136148
Lr_69658	0.588801	9.96355	6.39555	0.000115861	0.000625997	1.12293
Lr_69880	0.58864	10.4764	4.32004	0.00184979	0.00531505	-1.8218
Lr_69441	0.586791	12.3982	6.89753	6.46073e-05	0.000412505	1.74666
Lr_69297	0.58412	11.6953	5.05603	0.000646085	0.00234845	-0.708437
Lr_70544	0.582591	12.3877	5.35845	0.000428959	0.00171959	-0.272954
640591619	0.582	6.29985	5.06693	0.000636474	0.00232293	-0.692516
Lr_71101	0.5802	9.95156	4.85809	0.000850744	0.00289652	-1.00049
Lr_69182	0.578847	10.6022	5.14682	0.000570547	0.00213004	-0.576327
Lr_69587	0.578069	9.91795	4.58889	0.00124823	0.0039151	-1.4065
Lr_69102	0.577778	11.09	4.94258	0.000755938	0.00263887	-0.875154
Lr_69373	0.577351	11.7449	4.82065	0.000896779	0.00301884	-1.05637
Lr_69445	0.576557	9.23144	4.79757	0.000926478	0.00308886	-1.0909
Lr_69345	0.575509	11.2758	5.90499	0.000211373	0.00100384	0.481223
Lr_69376	0.573642	11.2317	5.30065	0.000463417	0.00182406	-0.355172
Lr_71074	0.573455	9.4903	5.05618	0.000645948	0.00234845	-0.708211
Lr_69900	0.573198	11.2425	3.94043	0.00328026	0.0084823	-2.42375
Lr_69105	0.573083	11.155	4.54958	0.00132126	0.00410821	-1.46662
Lr_69503	0.572549	12.1531	4.50115	0.00141759	0.00432517	-1.54099
Lr_69645	0.572205	12.8952	4.44362	0.00154184	0.00462552	-1.62972
Lr_70796	0.570312	12.6262	4.10605	0.00254858	0.00692327	-2.15901
Lr_69578	0.569371	11.5491	5.16086	0.000559744	0.00209821	-0.556008
Lr_69354	0.568445	10.3876	4.86142	0.000846783	0.00288852	-0.995544
Lr_69229	0.568319	13.1582	7.40788	3.67675e-05	0.000280371	2.34854
Lr_69229	0.567777	13.0286	7.83608	2.34156e-05	0.000207384	2.82995
Lr_70471	0.565978	12.5512	4.8424	0.000869717	0.00294804	-1.02388
Lr_69872	0.564287	11.2028	4.16357	0.00233674	0.00643231	-2.06781
Lr_69451	0.564266	10.3463	6.02092	0.000182859	0.000894605	0.635829
Lr_70482	0.564138	12.2913	7.52579	3.24096e-05	0.000258891	2.48318
Lr_71279	0.564029	12.7195	4.8589	0.000849787	0.00289509	-0.9993
Lr_70870	0.562986	10.94	4.62242	0.00118935	0.00376115	-1.35539
Lr_70288	0.562475	12.4236	7.88141	2.2348e-05	0.000202045	2.87971
Lr_69900	0.56078	11.1318	4.00359	0.00297796	0.00786707	-2.32242
640590978	0.560561	9.4964	6.02334	0.00018231	0.000894163	0.639037
Lr_69658	0.559861	9.88261	5.74928	0.00025752	0.00116765	0.270625
Lr_69114	0.559677	12.2043	4.38814	0.00167273	0.00494913	-1.7157
Lr_71304	0.559644	10.6087	5.04615	0.000654937	0.0023742	-0.722889
Lr_69118	0.559426	12.6383	4.04141	0.00281116	0.007489	-2.26196
Lr_69166	0.559247	10.8411	6.40104	0.000115104	0.000623787	1.12993
640589947	0.558738	5.03904	3.8637	0.00369182	0.0093311	-2.54744
Lr_71432	0.558636	11.5194	7.47932	3.40558e-05	0.000268846	2.43031
Lr_71208	0.55801	11.2149	4.74291	0.00100111	0.0032835	-1.17299
Lr_69727	0.557388	9.75145	4.18222	0.00227214	0.00631594	-2.03833
Lr_69655	0.556606	9.68727	6.12471	0.000160851	0.000811197	0.772676
Lr_69722	0.556305	9.52024	4.17187	0.00230775	0.00638191	-2.05468
Lr_70406	0.556285	10.4043	5.25941	0.000489829	0.00190682	-0.414137
640591542	0.555785	9.85314	5.856	0.000224843	0.00105545	0.415326
Lr_69762	0.555655	10.4574	6.38822	0.00011688	0.000629523	1.11358
Lr_70288	0.555275	12.2276	5.8744	0.000219678	0.00103596	0.440114
Lr_69532	0.555055	11.374	6.33518	0.000124551	0.000666253	1.04571
Lr_69877	0.554857	11.4495	4.65128	0.00114104	0.0036405	-1.31151
Lr_70439	0.554657	11.4826	3.81404	0.00398693	0.00991843	-2.62782
Lr_71283	0.554545	13.6504	6.70174	8.08431e-05	0.000479176	1.50724
Lr_69107	0.55365	11.0452	5.09929	0.000608831	0.00224337	-0.645343
Lr_69354	0.553491	10.1176	5.61533	0.000306002	0.0013256	0.0867625
Lr_69587	0.550263	10.1894	6.14545	0.000156808	0.000796251	0.799849
Lr_69619	0.550118	11.0085	4.88677	0.000817213	0.00280545	-0.957846
Lr_69205	0.549283	12.458	5.36817	0.000423437	0.00170261	-0.259163
Lr_70478	0.549228	11.6954	4.80807	0.000912831	0.00305565	-1.07517
Lr_69208	0.549009	12.2031	5.74641	0.000258464	0.00116776	0.266723
Lr_69623	0.548807	11.9773	5.48302	0.00036373	0.00151231	-0.0973428
Lr_69107	0.547648	11.1726	5.1448	0.000572119	0.00213295	-0.579251
Lr_70350	0.547312	11.5227	4.77862	0.000951645	0.00315221	-1.1193
Lr_69747	0.547135	12.4552	5.65554	0.000290484	0.0012748	0.142225
Lr_69191	0.546474	10.2008	5.57313	0.000323257	0.00137923	0.0283129
640591619	0.544917	6.46709	5.45162	0.000379094	0.00156794	-0.141401
Lr_69441	0.544018	12.1475	5.23766	0.000504405	0.00194665	-0.445324
Lr_69748	0.542037	12.7616	7.55645	3.1371e-05	0.000252471	2.51794
Lr_69110	0.54201	11.5018	5.44262	0.000383627	0.00158158	-0.154058
Lr_69127	0.54052	12.5388	4.81663	0.000901876	0.00302841	-1.06237
Lr_69110	0.539903	11.36	5.36125	0.000427357	0.00171453	-0.268972
Lr_71135	0.539689	10.7904	4.97421	0.000723423	0.00255024	-0.828491
Lr_69740	0.539524	10.6207	5.54781	0.000334114	0.00141656	-0.00688233
Lr_70951	0.539272	11.1963	4.78562	0.000942263	0.00313272	-1.10881
Lr_69790	0.537664	10.2649	6.7352	7.77791e-05	0.000470328	1.5485
Lr_71312	0.53679	11.2715	6.95624	6.04594e-05	0.000391131	1.81752
Lr_71280	0.536555	11.3735	6.18186	0.000149974	0.000769332	0.847412
Lr_69414	0.536468	11.0911	5.97688	0.000193167	0.000933874	0.57731
Lr_70330	0.536041	12.2783	6.68576	8.23532e-05	0.000485983	1.48747
Lr_69168	0.535625	10.3549	5.50307	0.000354276	0.00147872	-0.0692938
Lr_70246	0.534888	11.6024	4.13671	0.00243322	0.00666717	-2.11034
Lr_69276	0.534551	11.9989	4.7374	0.00100897	0.0032954	-1.18128
Lr_70770B	0.534309	13.3669	6.16606	0.000152898	0.000781352	0.826798
Lr_69880	0.534276	10.5449	4.11623	0.00250963	0.00684168	-2.14283
Lr_69446	0.534125	9.24004	6.27039	0.000134672	0.000707719	0.962296
Lr_70283	0.533586	11.1571	4.93903	0.000759687	0.00264697	-0.880404
Lr_70197	0.533449	12.3683	4.62416	0.00118638	0.0037541	-1.35274
Lr_69730	0.533319	10.7688	4.76351	0.000972251	0.00320271	-1.142
Lr_70471	0.532514	12.3897	4.28933	0.00193607	0.00550804	-1.86984
Lr_69483	0.531607	12.4469	5.10005	0.000608202	0.00224259	-0.644245
Lr_71313	0.531171	12	5.94325	0.000201464	0.000963587	0.532442
Lr_69446	0.530167	9.26465	6.51632	0.000100391	0.000561433	1.27597
Lr_69369	0.529929	12.2032	6.29634	0.000130513	0.000692635	0.995784
Lr_69554	0.529884	11.9628	4.49513	0.00143006	0.00434675	-1.55024
Lr_71099	0.529047	10.3411	5.17601	0.000548333	0.00206287	-0.534114
Lr_71290	0.529024	10.9217	6.51963	9.99992e-05	0.000559995	1.28014
Lr_69614	0.52886	12.9327	5.80608	0.00023953	0.00110628	0.347847
Lr_70800	0.528064	10.5714	4.30819	0.00188259	0.00538431	-1.84032
Lr_69204	0.527691	12.4488	6.89058	6.51181e-05	0.000415145	1.73825
Lr_69091	0.527076	13.2249	7.17634	4.73115e-05	0.000336264	2.07937
Lr_69576	0.526912	12.5776	5.56882	0.000325078	0.00138518	0.0223292
Lr_69414	0.526534	11.0717	4.93689	0.000761958	0.00265182	-0.883572
Lr_69813	0.526398	9.44736	5.76222	0.000253296	0.00115498	0.288261
Lr_69690	0.526253	11.586	5.56861	0.000325167	0.00138518	0.0220346
Lr_69311	0.525797	11.783	5.22186	0.000515292	0.00197168	-0.468034
Lr_69311	0.525757	11.7501	5.80264	0.000240581	0.00110923	0.343179
Lr_71280	0.524877	11.094	6.41978	0.00011256	0.000612474	1.15379
Lr_69682	0.524233	13.508	6.72974	7.82707e-05	0.000470487	1.54177
Lr_69756	0.524021	11.4364	6.07504	0.000171002	0.000852213	0.707364
Lr_69576	0.523348	12.4172	5.6137	0.000306652	0.00132735	0.0845006
Lr_69310	0.522847	8.57225	4.50347	0.00141281	0.00431553	-1.53742
640590497	0.522386	13.2859	6.54649	9.68875e-05	0.00054541	1.3139
Lr_71284	0.522352	13.3883	4.35537	0.00175557	0.0051182	-1.76669
Lr_71133	0.522176	12.3096	5.09319	0.000613939	0.00225909	-0.65422
Lr_69740	0.520294	10.8339	4.76509	0.000970076	0.0031975	-1.13963
Lr_69239	0.519639	10.1735	4.04887	0.00277941	0.00741912	-2.25004
Lr_71011	0.519516	11.1438	7.11506	5.06262e-05	0.000349092	2.00706
Lr_69632	0.519299	12.2361	6.72912	7.8327e-05	0.000470487	1.54101
Lr_70800	0.519173	10.2886	5.03912	0.000661305	0.00239084	-0.733166
Lr_71007	0.518336	11.2824	6.0113	0.000185058	0.000903609	0.623068
Lr_71313	0.51765	11.9501	5.892	0.000214859	0.0010168	0.463777
Lr_69102	0.51739	11.2713	4.34826	0.00177411	0.00516058	-1.77777
Lr_69275	0.516983	11.5607	5.28601	0.000472613	0.00185052	-0.376077
Lr_71300	0.516876	10.1529	6.87123	6.6565e-05	0.000421004	1.71478
Lr_69192	0.516841	10.9479	3.87746	0.00361418	0.00917801	-2.52521
Lr_69376	0.516686	11.1879	5.16359	0.00055767	0.0020936	-0.552063
Lr_69167	0.516094	11.1403	4.0446	0.00279753	0.00745639	-2.25686
Lr_69293	0.516089	12.5994	5.50608	0.000352879	0.00147518	-0.0650856
Lr_69776	0.515981	12.0044	3.85787	0.00372523	0.00940668	-2.55686
Lr_69440	0.515499	12.2762	4.21412	0.002166	0.00605219	-1.988
Lr_69023	0.515427	8.48913	5.00257	0.000695545	0.00247468	-0.78677
Lr_70512	0.515297	11.1972	4.21976	0.00214781	0.00601072	-1.97912
Lr_71336	0.515196	12.8816	7.06937	5.32633e-05	0.00036018	1.95284
Lr_71371	0.514867	10.9029	5.11972	0.000592047	0.00219658	-0.615639
Lr_69722	0.513905	9.49368	4.65453	0.00113573	0.00363061	-1.30658
Lr_70076	0.512875	12.5198	4.89367	0.000809353	0.00278558	-0.947594
Lr_69681	0.512627	12.8422	6.16801	0.000152535	0.000780234	0.829341
Lr_69690	0.511981	11.6625	5.85846	0.000224145	0.00105332	0.418646
Lr_69386	0.51132	9.90274	4.33189	0.00181759	0.00524779	-1.80329
640591419	0.510609	13.5416	6.525	9.93682e-05	0.000557149	1.2869
Lr_69699	0.510504	11.9296	5.414	0.000398429	0.00162515	-0.194363
Lr_69342	0.510489	12.4666	5.50717	0.000352373	0.00147484	-0.0635578
Lr_69723	0.510462	10.0847	6.97691	5.90689e-05	0.000385382	1.84237
Lr_69532	0.50981	11.3203	5.75182	0.000256683	0.00116687	0.274096
Lr_69865	0.50954	13.1611	4.94618	0.000752161	0.00262914	-0.869838
Lr_69466	0.509041	13.0255	5.36702	0.000424089	0.00170396	-0.2608
Lr_69528	0.508634	10.9429	4.61211	0.00120714	0.00380622	-1.3711
Lr_69128	0.507604	12.8162	3.81555	0.00397764	0.00990687	-2.62538
Lr_69273	0.507254	11.3928	3.89847	0.00349897	0.00892338	-2.49132
Lr_70427	0.506616	10.9322	7.01516	5.65875e-05	0.000373269	1.8882
Lr_71170	0.506017	13.5322	4.72145	0.00103214	0.00336087	-1.20533
Lr_70278	0.505945	10.9968	4.3628	0.00173642	0.00509002	-1.75512
Lr_69776	0.505723	12.0081	3.84183	0.00381883	0.00959348	-2.5828
Lr_69383	0.504859	10.2365	3.99658	0.00301001	0.00792542	-2.33365
Lr_70563	0.504808	11.327	6.53343	9.83865e-05	0.000552692	1.2975
Lr_69111	0.504731	11.6743	4.91313	0.000787629	0.00272294	-0.91873
Lr_71343	0.504708	11.909	5.07381	0.000630489	0.0023073	-0.68248
Lr_69559	0.503384	11.39	4.77807	0.000952388	0.00315273	-1.12013
Lr_70482	0.500859	12.3407	6.57299	9.39193e-05	0.000537138	1.34713
640590497	0.500797	12.9851	5.66269	0.000287817	0.00126414	0.152055
Lr_70478	0.500716	10.8441	4.79734	0.000926773	0.00308886	-1.09124
Lr_70555	0.499138	12.2695	5.93743	0.000202939	0.000968461	0.524662
Lr_70907	0.499101	12.4813	4.65407	0.00113649	0.00363061	-1.30728
Lr_69342	0.49905	12.4215	4.82799	0.000887549	0.00299527	-1.0454
Lr_70005	0.499049	12.8043	4.39206	0.00166311	0.0049234	-1.70962
Lr_71432	0.498262	11.5416	4.4932	0.0014341	0.00435579	-1.55322
Lr_70352	0.498007	11.7198	6.68824	8.21167e-05	0.000485654	1.49055
640589869	0.497947	6.304	4.77869	0.000951553	0.00315221	-1.1192
Lr_71290	0.496336	10.783	5.40439	0.000403539	0.00163854	-0.207931
Lr_69191	0.49313	10.2579	5.90055	0.000212557	0.00100743	0.475265
Lr_70278	0.492498	11.0254	4.81088	0.00090922	0.00304736	-1.07097
Lr_69345	0.491188	11.2034	4.85728	0.000851716	0.00289799	-1.0017
Lr_69756	0.490024	11.4144	6.29096	0.000131365	0.000694248	0.988839
Lr_69763	0.49002	12.544	4.8681	0.000838873	0.00286882	-0.985591
Lr_69762	0.489469	10.2942	4.66802	0.001114	0.00357971	-1.28613
Lr_69085	0.48919	10.2098	5.70335	0.000273135	0.00122059	0.207866
Lr_71396	0.489014	11.3948	4.38052	0.00169162	0.00499679	-1.72755
Lr_70154	0.488638	11.8755	5.37915	0.000417298	0.00168676	-0.24362
Lr_70427	0.488116	10.937	6.32688	0.000125799	0.000670803	1.03506
Lr_69086	0.488081	9.28742	5.94386	0.000201309	0.000963587	0.533264
Lr_69256	0.486735	12.0957	4.62445	0.00118587	0.0037541	-1.35229
Lr_70980	0.486156	11.4701	4.13558	0.0024374	0.00667183	-2.11214
Lr_70076	0.485548	12.3629	5.17806	0.000546807	0.00205857	-0.53115
Lr_69048	0.485198	12.8083	5.74634	0.000258488	0.00116776	0.266625
Lr_71343	0.483497	11.5884	4.32938	0.00182436	0.00525886	-1.80721
Lr_71312	0.482321	11.1974	6.20985	0.000144941	0.000749953	0.883852
Lr_69523	0.482032	11.0153	3.98851	0.00304737	0.00801107	-2.34658
Lr_69145	0.481914	11.1681	6.1687	0.000152406	0.000780234	0.830239
Lr_69528	0.481501	10.9108	4.00624	0.00296591	0.00784294	-2.31817
Lr_69553	0.481341	12.6644	4.48443	0.00145255	0.00440186	-1.56672
Lr_69699	0.481228	11.9434	5.71432	0.000269314	0.00120955	0.222885
Lr_69256	0.480837	11.8895	4.28921	0.00193642	0.00550804	-1.87003
Lr_69591	0.48082	8.80427	4.63343	0.00117067	0.00371517	-1.33864
Lr_69606	0.480587	11.5792	4.49221	0.00143617	0.00435745	-1.55474
Lr_69760	0.480109	12.3699	4.70144	0.00106202	0.00343989	-1.23554
Lr_71011	0.479246	10.9079	5.7003	0.000274209	0.00122438	0.203683
Lr_70511	0.479037	10.9791	6.10731	0.000164329	0.000824099	0.749845
Lr_69747	0.478701	12.3587	4.53433	0.00135082	0.00418318	-1.49
Lr_70491	0.478579	11.668	6.4899	0.000103572	0.000574419	1.24266
Lr_71181	0.477407	10.5085	4.53252	0.00135437	0.00418935	-1.49278
Lr_69681	0.47628	12.8384	5.22892	0.000510398	0.00196105	-0.457885
640590642	0.476116	5.70791	4.53047	0.00182217	0.00525536	-1.64848
Lr_69813	0.475636	9.05322	4.23327	0.00210482	0.0059058	-1.95784
Lr_71396	0.475201	11.4071	4.48725	0.0014466	0.0043863	-1.56239
Lr_69182	0.474815	10.4063	4.40285	0.00163691	0.00486997	-1.69287
Lr_69085	0.47271	10.3229	5.49005	0.000360385	0.00150072	-0.0875035
Lr_70350	0.472388	11.3931	5.22085	0.000515996	0.00197216	-0.469485
Lr_69145	0.471436	11.4179	5.19966	0.000531011	0.00201889	-0.499985
Lr_70563	0.470496	11.1698	5.37117	0.00042175	0.00169965	-0.254915
Lr_69928	0.470259	10.4364	6.30425	0.000129274	0.000686739	1.00597
Lr_70147	0.469926	12.2803	6.32621	0.0001259	0.000670803	1.0342
Lr_70005	0.469628	12.7765	3.8926	0.00353076	0.00899592	-2.50078
Lr_69223	0.469177	12.361	3.92672	0.00335011	0.00862558	-2.44581
Lr_69664	0.468496	11.4619	4.67636	0.00110077	0.00353932	-1.27349
Lr_70978	0.468441	14.3722	6.25203	0.0001377	0.000720114	0.938556
Lr_69655	0.467714	9.4106	4.03537	0.0028371	0.00754688	-2.2716
Lr_71275	0.467642	13.1488	5.86336	0.000222763	0.00104958	0.425241
Lr_69208	0.467045	12	4.60775	0.00121474	0.00382793	-1.37774
Lr_69623	0.466996	11.8699	4.92152	0.000778457	0.00270173	-0.906302
Lr_71157	0.466933	11.7349	6.0558	0.000175119	0.000868485	0.68198
640591766	0.465053	12.114	4.49856	0.00142294	0.00433414	-1.54497
Lr_69529	0.464478	11.4615	5.18083	0.000544754	0.00205732	-0.527151
Lr_70197	0.464234	12.1673	4.36279	0.00173644	0.00509002	-1.75513
Lr_69684	0.464091	12.3418	4.09414	0.00259493	0.0070208	-2.17794
640590648	0.464038	11.4079	6.09258	0.000167339	0.000836852	0.730473
Lr_70980	0.463941	11.549	4.07095	0.00268777	0.00723559	-2.21485
Lr_70216	0.462678	12.3791	6.01652	0.000183862	0.000898583	0.62999
Lr_69303	0.462489	9.68991	5.44851	0.000380656	0.00157174	-0.145777
Lr_69928	0.462469	10.34	5.66942	0.00028533	0.00125732	0.161306
Lr_69190	0.462143	11.4664	5.3728	0.000420838	0.00169852	-0.252611
Lr_70210	0.46192	13.1333	5.59526	0.000314081	0.00134864	0.058994
Lr_69908	0.460155	11.223	3.9016	0.00348214	0.00890004	-2.48627
Lr_69232	0.459611	11.8568	4.13853	0.00242656	0.00665231	-2.10746
Lr_69092	0.458607	10.3662	4.34469	0.00178351	0.00516881	-1.78334
Lr_69707	0.458389	12.5655	4.17417	0.00229979	0.00636647	-2.05105
Lr_69204	0.458314	12.393	4.59943	0.0012294	0.00386287	-1.39042
Lr_71248	0.457906	9.67706	4.43846	0.00155353	0.00465281	-1.63769
Lr_69896	0.457582	12.0756	4.37774	0.00169856	0.00501178	-1.73187
Lr_71135	0.456809	10.6546	4.25827	0.00202772	0.00572533	-1.91855
Lr_69500	0.45633	13.2784	5.3056	0.000460354	0.00181975	-0.348116
Lr_70978	0.455388	14.5341	3.93324	0.00331667	0.00856409	-2.43531
Lr_69846	0.455299	10.7314	5.36278	0.000426487	0.00171232	-0.266803
Lr_70449	0.454539	9.48082	4.89175	0.000811528	0.0027895	-0.950441
Lr_70406	0.454093	10.6607	4.85364	0.000856089	0.00290919	-1.00713
Lr_70400	0.452636	9.68424	5.82376	0.000234214	0.00108453	0.37178
Lr_69383	0.45153	9.86473	4.35414	0.00175875	0.00512467	-1.76859
Lr_70147	0.450151	12.125	5.62215	0.000303308	0.00132031	0.0961847
Lr_69276	0.450132	12.3167	3.8357	0.00385528	0.00966698	-2.59273
Lr_70034	0.450058	9.99397	5.84799	0.000227134	0.00106273	0.404516
Lr_69193	0.449925	12.3588	3.88676	0.00356271	0.00906443	-2.51021
Lr_69693	0.448793	12.3509	5.60407	0.000310509	0.00133958	0.0711843
Lr_70941	0.448508	10.6197	5.77922	0.000247861	0.00113695	0.311387
Lr_70210	0.448263	12.9587	5.93113	0.000204546	0.000972271	0.516247
Lr_71170	0.448173	13.5869	4.47305	0.00147689	0.00446806	-1.58427
Lr_69166	0.447756	11.0415	5.35475	0.000431077	0.00172559	-0.278195
Lr_69172	0.447212	9.86558	4.96752	0.000730178	0.00256397	-0.838356
Lr_69217	0.446554	11.0567	5.18382	0.000542544	0.00205403	-0.52283
Lr_70874	0.446374	10.4075	4.3573	0.00175057	0.0051175	-1.76368
Lr_69385	0.445741	10.4244	4.43334	0.00156523	0.00468264	-1.64561
Lr_69849	0.444854	11.809	4.26401	0.00201045	0.00568552	-1.90954
Lr_71133	0.444068	12.1712	3.92739	0.00334665	0.00862311	-2.44473
Lr_71336	0.443864	12.7169	6.18187	0.000149972	0.000769332	0.847425
640590933	0.443772	6.29474	4.51856	0.00138213	0.00425318	-1.51422
Lr_70154	0.443646	11.8041	5.28188	0.000475245	0.00185812	-0.381985
640591419	0.443502	13.6215	4.99331	0.00070452	0.00249506	-0.800383
Lr_71371	0.443316	10.7804	4.34507	0.00178249	0.00516864	-1.78273
Lr_69772	0.443313	11.2402	3.81819	0.00396136	0.00987767	-2.62109
640591766	0.442814	12.0059	4.17778	0.00228736	0.00634513	-2.04535
Lr_71057	0.441513	11.9983	5.83222	0.000231714	0.00107759	0.383223
Lr_70535	0.441319	9.87202	4.5383	0.00134305	0.00416633	-1.48391
Lr_69248	0.437754	10.1569	4.09739	0.00258219	0.00699691	-2.17277
Lr_70451	0.437442	9.7849	5.50466	0.000353536	0.00147678	-0.0670684
Lr_69439	0.436788	12.1083	3.93129	0.00332664	0.00857746	-2.43845
Lr_69483	0.436584	12.4502	3.88061	0.00359663	0.00913776	-2.52012
Lr_69707	0.43618	12.2125	4.37352	0.00170916	0.00503476	-1.73843
Lr_69578	0.435606	11.3588	4.75888	0.00097866	0.00321594	-1.14896
Lr_71282	0.435268	14.2474	4.74758	0.000994482	0.00326394	-1.16595
Lr_69091	0.434777	13.191	5.42401	0.000393185	0.0016111	-0.180257
Lr_69730	0.434393	10.5979	5.02667	0.000672764	0.00241515	-0.75141
Lr_69239	0.434132	10.2874	4.97003	0.000727631	0.00255965	-0.834647
Lr_70511	0.433988	10.9119	4.78595	0.000941821	0.00313272	-1.10831
Lr_69294	0.433943	12.5712	4.92588	0.000773741	0.00268884	-0.899855
Lr_70155	0.433754	10.9905	5.2949	0.000467007	0.00183525	-0.363381
Lr_69500	0.43207	13.4135	4.91239	0.000788447	0.00272294	-0.919832
Lr_70352	0.432004	11.5343	5.56777	0.000325524	0.0013856	0.0208671
Lr_69006	0.431023	14.1567	4.5054	0.00140884	0.00431071	-1.53445
Lr_69117	0.430081	11.4517	5.22232	0.000514966	0.00197168	-0.467361
Lr_69299	0.429993	10.4054	5.01829	0.000680595	0.00243725	-0.763701
Lr_71157	0.429695	11.682	5.9499	0.000199794	0.00095901	0.541325
Lr_69380	0.429156	9.69364	4.86205	0.000846033	0.00288779	-0.994605
Lr_69190	0.429098	11.4108	4.38305	0.00168531	0.00498089	-1.72361
Lr_70472	0.428734	11.8102	5.52405	0.000344661	0.00145211	-0.0399871
Lr_69117	0.428499	11.6375	4.39883	0.0016466	0.00488783	-1.6991
Lr_70908	0.428274	9.53442	3.94796	0.00324258	0.00840507	-2.41164
Lr_69348	0.428224	11.7739	5.03787	0.000662446	0.00239335	-0.734998
Lr_69497	0.428188	12.8897	4.13619	0.00243516	0.00666908	-2.11118
Lr_69365	0.428026	13.711	3.83493	0.00385989	0.00967401	-2.59398
Lr_69633	0.427575	12.6894	4.06766	0.00270123	0.00726455	-2.2201
Lr_71007	0.42689	11.1448	5.08591	0.000620096	0.00227708	-0.664823
Lr_70491	0.426187	11.4114	4.95809	0.000739803	0.002591	-0.852256
Lr_69789	0.425974	9.57409	3.81539	0.0039786	0.00990687	-2.62563
Lr_69212	0.425606	12.6592	5.966	0.000195809	0.000944099	0.562817
Lr_69760	0.425022	12.1158	4.55361	0.00131358	0.0040907	-1.46046
Lr_69846	0.425002	10.7144	5.15706	0.000562649	0.00210641	-0.561511
Lr_69609	0.424514	11.0321	3.98162	0.00307963	0.0080722	-2.35762
Lr_69275	0.424231	11.4588	4.89488	0.00080798	0.00278264	-0.945793
Lr_69086	0.42388	9.34134	4.92386	0.000775922	0.00269468	-0.902842
Lr_69485	0.423283	13.4028	4.53139	0.00135659	0.00419141	-1.49451
Lr_69127	0.422932	13.367	4.56786	0.00128676	0.00402187	-1.43865
Lr_69101	0.422862	11.5843	3.99637	0.00301097	0.00792542	-2.33398
Lr_70374	0.419375	10.2849	4.25634	0.00203358	0.00573885	-1.92159
Lr_70394	0.419305	10.816	4.51754	0.00138418	0.00425705	-1.51578
Lr_69832	0.418986	12.5923	3.88715	0.00356054	0.0090632	-2.50957
Lr_69006	0.418901	13.8934	4.22536	0.00212989	0.00596369	-1.9703
Lr_69812	0.417867	9.30258	4.16133	0.00234464	0.00644746	-2.07136
Lr_69671	0.417746	11.9194	4.0596	0.00273449	0.00732832	-2.23294
Lr_69172	0.41771	9.82738	4.98177	0.000715879	0.00253029	-0.817363
Lr_69657	0.417701	10.7526	4.64252	0.00115548	0.00367349	-1.32482
Lr_71303	0.417644	10.6664	4.32633	0.00183263	0.00527703	-1.81198
Lr_69533	0.417317	11.2062	4.92616	0.000773437	0.00268884	-0.899438
Lr_70155	0.417252	10.8988	3.82022	0.0039489	0.00985575	-2.6178
Lr_69048	0.416996	12.8369	4.60306	0.00122297	0.0038471	-1.38488
Lr_69609	0.416075	10.9309	5.019	0.000679928	0.00243686	-0.762659
Lr_69941	0.411784	11.7589	5.12831	0.000585144	0.00217247	-0.603175
Lr_69101	0.410494	11.45	3.87533	0.0036261	0.00920393	-2.52866
Lr_71284	0.41024	13.3712	3.91188	0.00342744	0.008791	-2.4697
Lr_70715	0.409974	12.0363	4.5384	0.00134287	0.00416633	-1.48377
Lr_69380	0.408429	9.49782	5.68354	0.000280185	0.00123973	0.180702
Lr_70034	0.408196	10.1283	4.24397	0.00207145	0.00583042	-1.94102
Lr_69533	0.40809	11.4209	4.76572	0.000969208	0.0031975	-1.13868
Lr_69076	0.406904	12.0702	5.26464	0.000486391	0.00189532	-0.406644
Lr_69111	0.406773	11.4902	4.07427	0.00267427	0.00721006	-2.20956
Lr_69598	0.40572	11.6219	3.9014	0.0034832	0.00890004	-2.48659
Lr_69161	0.405549	11.9075	3.8258	0.00391486	0.00977988	-2.60876
Lr_69607	0.405393	10.2068	4.35626	0.00175326	0.0051182	-1.7653
Lr_71300	0.405162	9.95335	4.63046	0.00117568	0.00372888	-1.34316
Lr_71433	0.404207	11.713	5.16129	0.000559417	0.00209821	-0.555387
Lr_69108	0.402675	12.5352	4.18141	0.00227492	0.0063204	-2.03961
Lr_69955	0.400539	11.4457	4.4966	0.00142702	0.00434162	-1.54799
Lr_69109	0.399686	11.8399	4.27153	0.00198803	0.00563695	-1.89774
Lr_69463	0.399383	11.8964	4.84005	0.000872607	0.00295412	-1.0274
Lr_70611	0.398989	9.74287	4.05828	0.00273996	0.00733566	-2.23504
Lr_69219	0.398439	12.4585	4.16838	0.00231991	0.00640894	-2.06021
Lr_69778	0.397429	13.0056	4.24973	0.00205371	0.00579264	-1.93196
Lr_69238	0.397327	10.485	4.95096	0.000747179	0.00261343	-0.862785
Lr_70330	0.39602	12.2102	4.30812	0.00188278	0.00538431	-1.84043
Lr_69884	0.395643	10.1775	3.84812	0.00378183	0.00952278	-2.57263
Lr_70472	0.395483	11.159	5.07333	0.000630903	0.0023073	-0.683177
Lr_69608	0.394825	9.77231	4.36862	0.00172156	0.00506297	-1.74606
Lr_71275	0.391826	13.2249	5.14903	0.000568836	0.00212643	-0.573135
Lr_69109	0.39173	11.9135	4.35555	0.00175509	0.0051182	-1.7664
Lr_69664	0.391693	11.2602	4.21216	0.00217238	0.00606686	-1.99109
Lr_69715	0.39079	10.7036	3.84232	0.00381596	0.00959348	-2.58202
Lr_71239	0.390625	12.3141	4.14906	0.00238836	0.00655094	-2.09078
Lr_69832	0.389994	12.6099	3.9752	0.00311001	0.008132	-2.36791
Lr_69916	0.389976	11.5107	4.87282	0.00083334	0.00285352	-0.978572
Lr_71314	0.388731	11.1557	5.42228	0.000394085	0.00161233	-0.182693
Lr_70216	0.388424	12.095	5.03735	0.000662922	0.00239347	-0.735761
Lr_69849	0.388221	11.7023	4.01741	0.00291581	0.0077333	-2.30031
Lr_69243	0.387503	10.7051	4.34055	0.00179445	0.00519491	-1.78978
Lr_69165	0.387123	9.91986	4.073	0.0026794	0.00721993	-2.21158
Lr_70761	0.386517	10.1036	5.41986	0.000395348	0.00161613	-0.186099
Lr_71202	0.386309	12.2879	3.9238	0.00336514	0.00865599	-2.4505
Lr_69915	0.384527	13.278	4.78041	0.000949237	0.00314812	-1.11662
Lr_71314	0.384122	11.0562	4.85169	0.000858428	0.00291529	-1.01003
Lr_69647	0.383628	11.3658	4.44418	0.00154057	0.00462428	-1.62885
Lr_69155	0.383	12.0319	4.46619	0.00149175	0.00450796	-1.59485
Lr_69748	0.382895	12.5344	5.14866	0.000569117	0.00212643	-0.573659
Lr_69955	0.382847	11.2823	4.68305	0.00109029	0.00350981	-1.26335
Lr_69545	0.382329	11.066	4.17284	0.00230441	0.00637596	-2.05316
Lr_69608	0.382227	9.74432	4.85494	0.000854526	0.00290571	-1.0052
Lr_70523	0.379955	11.2976	4.77556	0.000955784	0.00316008	-1.1239
Lr_69915	0.379408	13.0234	5.00326	0.000694879	0.00247395	-0.785755
Lr_69023	0.378719	8.56738	4.52264	0.00137396	0.00423531	-1.50795
Lr_69010	0.374955	13.595	4.07047	0.0026897	0.00723715	-2.2156
Lr_69108	0.374131	12.1633	4.75988	0.000977272	0.00321373	-1.14746
Lr_69155	0.373279	12.0384	4.52872	0.00136187	0.00420529	-1.49862
Lr_70280	0.372375	12.392	4.30808	0.00188291	0.00538431	-1.8405
Lr_70941	0.372318	10.4864	4.44112	0.00154749	0.00463988	-1.63358
640590648	0.371052	11.2843	3.87439	0.00363136	0.00921293	-2.53017
Lr_71352	0.369907	13.0719	4.64395	0.00115311	0.00367028	-1.32264
Lr_69714	0.369905	10.88	3.96725	0.0031481	0.00821164	-2.38066
Lr_69567	0.369292	11.9983	4.00072	0.00299104	0.00789387	-2.32702
Lr_69442	0.369249	11.3305	4.43127	0.00157	0.00469168	-1.64883
Lr_71057	0.369154	12.1142	5.06792	0.00063561	0.00232136	-0.691073
Lr_70400	0.368851	9.63856	4.11378	0.00251896	0.00686256	-2.14673
Lr_70135A	0.368711	10.851	5.30055	0.000463479	0.00182406	-0.355315
Lr_69657	0.366673	10.8541	5.00863	0.000689742	0.00245892	-0.777876
Lr_71303	0.366548	10.8632	4.59901	0.00123014	0.00386287	-1.39106
Lr_69294	0.363953	12.5174	4.08894	0.00261542	0.00706913	-2.1862
Lr_69243	0.363571	10.531	4.07544	0.00266951	0.00720086	-2.2077
Lr_69076	0.363122	11.9946	4.48045	0.00146102	0.00442504	-1.57286
Lr_70842	0.362198	12.5635	3.87013	0.00365529	0.00926054	-2.53704
Lr_70715	0.359155	11.7352	4.45314	0.00152051	0.00457001	-1.61501
Lr_69879	0.358718	9.20102	4.33837	0.00180025	0.00520611	-1.79319
Lr_69567	0.355461	11.8747	3.84191	0.00381838	0.00959348	-2.58268
Lr_70561	0.354246	12.7626	4.30211	0.00189965	0.00542643	-1.84983
Lr_71239	0.353773	12.3312	3.87294	0.0036395	0.00922922	-2.53251
Lr_69443	0.352269	11.1116	4.74252	0.00100166	0.0032835	-1.17358
Lr_69093	0.349726	9.36735	3.90971	0.00343892	0.00880784	-2.4732
Lr_70135A	0.349046	10.8984	4.39524	0.00165533	0.00490562	-1.70467
Lr_71413	0.340895	11.4664	4.29032	0.00193324	0.00550482	-1.8683
Lr_71335	0.334597	13.1595	3.95039	0.00323054	0.00838194	-2.40775
640590963	0.333646	11.5016	4.25845	0.00202717	0.00572533	-1.91827
Lr_71156	0.331771	12.6682	4.37788	0.00169821	0.00501178	-1.73165
Lr_69433	0.329012	12.5934	4.06132	0.00272733	0.00732007	-2.23019
640590501	0.325509	13.0541	4.31194	0.00187215	0.00536498	-1.83447
Lr_69544	0.325343	12.0427	3.94566	0.00325405	0.00843072	-2.41534
Lr_71202	0.321241	12.1044	3.87165	0.00364678	0.00924331	-2.5346
Lr_70761	0.320135	10.1144	3.99719	0.00300719	0.00792484	-2.33267
Lr_69714	0.319202	10.8679	3.86426	0.00368862	0.00932738	-2.54653
Lr_70968	0.313409	12.4658	3.96329	0.00316727	0.00825364	-2.38703
Lr_71406	0.312754	11.4551	4.06608	0.00270768	0.00727825	-2.2226
Lr_71338	0.312554	12.4805	4.02836	0.00286755	0.00761281	-2.2828
Lr_69515	0.310582	10.0053	4.10261	0.00256187	0.00695236	-2.16447
640590501	0.305356	13.114	4.05896	0.00273712	0.00733172	-2.23395
Lr_71352	0.300623	12.9353	4.04598	0.00279167	0.00744446	-2.25466
Lr_69113	0.300446	12.5257	3.90243	0.00347769	0.00889443	-2.48493
Lr_71339	0.300152	12.3501	4.30176	0.00190066	0.00542643	-1.85039
Lr_71349	0.297743	13.8224	3.97905	0.00309177	0.00808826	-2.36174
Lr_69038	0.293703	9.45658	3.89349	0.00352591	0.00898782	-2.49934
Lr_69566	0.290917	12.6897	3.96234	0.00317187	0.0082616	-2.38854
Lr_69199	0.277223	12.9092	3.86002	0.00371285	0.00937983	-2.55338
Lr_70289	0.276217	11.5689	3.93158	0.00332514	0.00857746	-2.43798
Lr_70289	0.275623	11.4366	3.92188	0.00337513	0.00867753	-2.4536
Lr_71421	0.272952	12.4408	3.89933	0.00349432	0.00891996	-2.48992
Lr_71387	-0.264439	13.5174	-3.81105	0.00400549	0.0099554	-2.63267
Lr_71231	-0.27295	12.2817	-3.932	0.003323	0.00857632	-2.4373
Lr_70646	-0.281727	12.5929	-3.91528	0.00340955	0.00875347	-2.46422
Lr_70931	-0.281953	11.5303	-3.9351	0.00330726	0.00854389	-2.43233
Lr_70208	-0.283019	12.6693	-3.83787	0.00384231	0.00963893	-2.58921
Lr_70082	-0.288946	12.0537	-3.88088	0.00359516	0.00913776	-2.51969
Lr_70947	-0.290124	10.9307	-3.95542	0.00320572	0.00834171	-2.39967
Lr_69078	-0.292329	12.3604	-3.89151	0.00353666	0.00900668	-2.50253
Lr_69055	-0.293377	11.6723	-4.03244	0.00284981	0.0075732	-2.27629
Lr_70317	-0.29702	11.3966	-3.92721	0.00334755	0.00862311	-2.44501
Lr_69982	-0.297318	14.4689	-3.95143	0.00322537	0.00837256	-2.40607
Lr_69986	-0.298646	14.1367	-4.01538	0.00292483	0.0077484	-2.30355
Lr_70859	-0.298835	11.4043	-4.15575	0.00236441	0.00649188	-2.08019
Lr_69992	-0.299894	13.3824	-3.84891	0.00377725	0.0095157	-2.57136
Lr_71360	-0.301269	14.3188	-3.85564	0.00373808	0.00942584	-2.56046
Lr_70678	-0.301985	11.0018	-3.86866	0.00366361	0.00927724	-2.53942
Lr_70391	-0.307069	11.4315	-3.99789	0.00300396	0.0079241	-2.33154
Lr_70650	-0.308022	12.4306	-4.00201	0.00298513	0.00788214	-2.32494
Lr_70468	-0.308511	11.368	-4.11163	0.00252717	0.00687553	-2.15015
Lr_70687	-0.312731	10.467	-4.00579	0.00296797	0.00784455	-2.3189
Lr_70679	-0.315598	11.6527	-4.0223	0.00289417	0.00767969	-2.29249
Lr_69215	-0.315975	11.2172	-4.16746	0.00232311	0.00640894	-2.06166
Lr_70176	-0.316161	11.1741	-4.34539	0.00178165	0.00516864	-1.78223
Lr_71003	-0.316212	12.2384	-4.10423	0.0025556	0.00693884	-2.1619
Lr_70947	-0.31688	10.6762	-3.83224	0.003876	0.00970082	-2.59833
Lr_70838	-0.31793	11.2441	-4.4369	0.0015571	0.00466088	-1.64011
Lr_70774	-0.318726	14.107	-4.26839	0.00199738	0.00565749	-1.90268
Lr_69055	-0.321152	11.642	-4.39848	0.00164746	0.00488783	-1.69965
Lr_70727	-0.322367	11.7901	-4.36606	0.00172809	0.00507708	-1.75005
Lr_71259	-0.324606	11.8636	-4.17529	0.00229593	0.00635905	-2.04928
Lr_70240	-0.32813	11.1339	-4.01643	0.00292018	0.00774107	-2.30188
Lr_70650	-0.328785	12.0051	-4.17898	0.00228322	0.00633741	-2.04344
Lr_71236	-0.329958	11.8931	-4.78764	0.000939575	0.00312765	-1.10578
Lr_70931	-0.330309	11.5073	-4.09915	0.0025753	0.00698528	-2.16997
Lr_71166	-0.330536	11.5721	-4.76528	0.000969813	0.0031975	-1.13934
Lr_70574	-0.33068	12.6936	-4.33583	0.00180704	0.00522294	-1.79716
Lr_71162	-0.332075	12.2168	-3.94419	0.00326139	0.00844157	-2.4177
Lr_70675	-0.332223	11.46	-4.05446	0.0027559	0.00737099	-2.24113
Lr_71272	-0.333064	10.9548	-4.05382	0.00275861	0.00737458	-2.24216
Lr_70954	-0.335708	11.2457	-4.09577	0.00258854	0.00700878	-2.17535
Lr_70675	-0.33683	11.5152	-4.34784	0.0017752	0.00516058	-1.77841
640591575	-0.337668	7.16818	-3.85691	0.00373076	0.00941624	-2.55841
Lr_69979	-0.339672	14.0503	-3.99618	0.00301184	0.00792542	-2.33428
Lr_70240	-0.340134	11.078	-4.43935	0.00155151	0.00464933	-1.63632
Lr_71165	-0.341963	11.4599	-4.11057	0.00253121	0.00688304	-2.15182
640590711	-0.342214	10.6104	-4.03821	0.00282487	0.00752179	-2.26707
Lr_71228	-0.342773	12.6251	-4.46275	0.00149928	0.00452563	-1.60017
Lr_70711	-0.342786	14.2599	-3.9669	0.00314978	0.00821204	-2.38122
Lr_71049	-0.343294	11.8735	-4.51889	0.00138145	0.00425318	-1.5137
Lr_70768	-0.344029	13.8869	-4.5352	0.00134911	0.00418031	-1.48867
Lr_70424	-0.344234	11.2275	-4.17736	0.00228879	0.00634581	-2.046
Lr_70362	-0.347265	11.8467	-4.61895	0.00119531	0.00377333	-1.36068
Lr_70383	-0.347358	10.6649	-4.27591	0.00197511	0.00560918	-1.89087
Lr_70838	-0.347661	10.8658	-4.16574	0.00232915	0.00641798	-2.06438
Lr_70786	-0.348654	12.9938	-4.55333	0.00131411	0.0040907	-1.46088
Lr_70294	-0.349165	10.0865	-4.37087	0.00171585	0.0050517	-1.74255
Lr_70020	-0.350205	12.6933	-3.8674	0.00367075	0.00929095	-2.54146
Lr_70916	-0.35127	12.6047	-4.08241	0.00264146	0.00713593	-2.19661
Lr_70464	-0.35219	11.0653	-4.7053	0.00105618	0.00342876	-1.22971
Lr_70921	-0.352308	12.9689	-4.70914	0.00105042	0.00341211	-1.22391
Lr_71086	-0.352561	12.5365	-4.39876	0.00164679	0.00488783	-1.69922
Lr_69962	-0.35267	11.7515	-4.29493	0.00192004	0.00547302	-1.86108
Lr_71272	-0.354	10.8362	-4.81778	0.000900411	0.00302727	-1.06065
Lr_70186	-0.354949	13.3704	-3.90754	0.0034504	0.00883304	-2.47669
Lr_71151	-0.355503	11.9972	-4.76913	0.000964529	0.00318508	-1.13355
Lr_70538	-0.356004	10.8289	-4.46158	0.00150185	0.00453065	-1.60197
Lr_70188	-0.356717	12.1258	-4.07586	0.00266781	0.00719987	-2.20703
Lr_70260	-0.356729	12.2342	-3.9102	0.00343629	0.00880784	-2.4724
Lr_70574	-0.357087	12.3949	-4.79745	0.000926632	0.00308886	-1.09108
Lr_71003	-0.357265	12.1438	-4.09831	0.00257859	0.00699066	-2.1713
Lr_69962	-0.357336	11.707	-4.13327	0.00244589	0.00668825	-2.1158
Lr_69949	-0.358074	10.3213	-4.24656	0.00206345	0.00581602	-1.93694
640591219	-0.358458	8.60388	-4.96967	0.000727997	0.00255965	-0.835181
Lr_71162	-0.35935	12.1569	-5.01003	0.000688404	0.00245578	-0.775813
Lr_69982	-0.359748	14.3837	-4.45301	0.00152079	0.00457001	-1.6152
Lr_70846	-0.360622	10.6251	-4.90975	0.000791359	0.00273065	-0.923742
Lr_71366	-0.360871	11.1891	-4.35266	0.0017626	0.00513312	-1.7709
Lr_70752	-0.361124	12.0392	-4.57177	0.00127949	0.00400148	-1.43266
Lr_70850	-0.36121	10.4351	-4.32869	0.00182625	0.00526148	-1.8083
Lr_70396	-0.361526	13.1149	-4.19944	0.00221418	0.00617261	-2.01115
640590966	-0.361836	10.2082	-4.36449	0.00173208	0.00508556	-1.75248
Lr_70984	-0.362284	9.39269	-3.88295	0.0035837	0.0091135	-2.51635
Lr_70121	-0.363131	13.951	-3.96885	0.00314042	0.00819955	-2.3781
Lr_71151	-0.363207	11.9196	-4.86812	0.000838851	0.00286882	-0.985564
Lr_70752	-0.364937	12.0296	-5.01014	0.000688296	0.00245578	-0.775648
Lr_71270	-0.366024	12.2301	-5.02596	0.000673419	0.00241515	-0.752445
Lr_70681	-0.366475	8.69509	-3.86522	0.00368313	0.00931789	-2.54498
Lr_71254	-0.36682	12.7469	-4.50953	0.00140039	0.00429219	-1.52809
Lr_70953	-0.367386	11.7018	-4.66452	0.0011196	0.0035934	-1.29143
Lr_70464	-0.368121	10.9228	-5.00165	0.000696432	0.0024754	-0.788125
Lr_70176	-0.368126	11.1564	-4.2322	0.00210819	0.00591218	-1.95953
Lr_70711	-0.368256	13.9329	-3.9543	0.00321118	0.00835188	-2.40145
Lr_71315	-0.369835	14.0825	-4.51636	0.00138655	0.00426193	-1.5176
Lr_69034	-0.371575	10.2188	-4.70057	0.00106333	0.00343989	-1.23685
Lr_71234	-0.371905	12.7102	-4.24422	0.00207069	0.00583042	-1.94063
Lr_70846	-0.37272	11.0113	-4.06053	0.0027306	0.00732424	-2.23145
Lr_70990	-0.373552	11.3274	-4.51582	0.00138764	0.00426283	-1.51842
Lr_70850	-0.373987	10.5954	-5.2315	0.000508622	0.00195871	-0.454179
Lr_70538	-0.374059	10.8419	-4.40074	0.001642	0.00488241	-1.69615
Lr_69216	-0.375293	12.9254	-5.16807	0.000554282	0.00208379	-0.545585
Lr_69949	-0.376355	10.1207	-5.32593	0.000447989	0.00178135	-0.319146
Lr_70679	-0.376567	11.5484	-4.87897	0.000826189	0.00283445	-0.969432
Lr_70507	-0.377348	13.1706	-5.24012	0.000502733	0.00194191	-0.441794
Lr_70408	-0.377434	13.33	-4.53522	0.00134907	0.00418031	-1.48864
Lr_70122	-0.37802	14.6105	-4.78369	0.000944845	0.00313922	-1.11171
Lr_70228	-0.378542	10.6834	-5.21101	0.000522912	0.00199233	-0.483644
Lr_71230	-0.378889	11.2692	-4.29368	0.0019236	0.00548028	-1.86303
Lr_70789	-0.379129	13.9977	-4.10822	0.00254023	0.00690409	-2.15556
Lr_69065	-0.380093	10.9091	-4.3331	0.00181434	0.00524121	-1.8014
Lr_70453	-0.380812	9.37311	-3.84268	0.00381385	0.00959348	-2.58144
Lr_69837	-0.380896	10.3499	-3.89849	0.00349886	0.00892338	-2.49128
Lr_70200	-0.381224	13.7232	-5.04743	0.000653775	0.00237159	-0.721004
Lr_70824	-0.381713	9.87124	-4.44859	0.00153066	0.00459711	-1.62203
Lr_71366	-0.381842	11.2611	-4.62019	0.00119317	0.00376879	-1.35878
Lr_70388	-0.382416	9.15412	-3.81462	0.00398336	0.00991413	-2.62688
Lr_69993	-0.382847	13.093	-5.28263	0.000474765	0.0018576	-0.380911
Lr_70372	-0.383139	11.8481	-3.90981	0.00343838	0.00880784	-2.47303
Lr_70418	-0.38332	10.0823	-4.05089	0.00277093	0.00740015	-2.24683
Lr_70954	-0.383497	11.1508	-5.1426	0.000573843	0.00213689	-0.582449
Lr_70320	-0.383739	11.9725	-4.33027	0.00182197	0.00525536	-1.80583
640591554	-0.384268	10.1685	-5.3391	0.000440175	0.00175678	-0.300422
Lr_70192	-0.385271	13.0359	-5.16043	0.000560069	0.00209821	-0.556625
Lr_70990	-0.385817	11.6112	-4.688	0.0010826	0.00349553	-1.25587
Lr_70734	-0.38625	11.6125	-4.66367	0.00112096	0.00359562	-1.29272
Lr_71086	-0.386418	12.5845	-4.87605	0.000829575	0.00284426	-0.97377
Lr_70157	-0.387558	12.8852	-4.18605	0.0022591	0.0062862	-2.03227
Lr_70570	-0.388601	12.5465	-4.99282	0.000705	0.00249512	-0.801107
Lr_70194	-0.388634	13.5857	-4.86081	0.000847506	0.00288915	-0.996449
Lr_70988	-0.389298	11.9312	-4.35932	0.00174535	0.00510779	-1.76053
Lr_70700	-0.389429	11.8446	-4.28264	0.00195544	0.00555625	-1.88032
Lr_70683	-0.38958	9.97788	-3.84763	0.00378469	0.00952551	-2.57342
Lr_70413	-0.390849	13.4771	-4.01402	0.00293091	0.00775803	-2.30572
Lr_70765	-0.391382	10.5225	-4.11901	0.00249912	0.00682338	-2.13842
Lr_70138	-0.391669	14.642	-3.98401	0.00306836	0.00805052	-2.35378
Lr_70762	-0.391797	8.4497	-4.29657	0.00191535	0.00546255	-1.8585
Lr_70313	-0.393474	11.1217	-4.20498	0.00219587	0.00612611	-2.00241
Lr_69021	-0.394315	8.07477	-4.70061	0.00106327	0.00343989	-1.23679
640590703	-0.395481	9.35994	-4.00964	0.00295059	0.00780629	-2.31274
Lr_69954	-0.39553	11.0211	-4.31775	0.00185607	0.00532741	-1.82537
640590889	-0.395558	11.4557	-5.30225	0.000462422	0.0018239	-0.352885
Lr_69043	-0.395668	10.6942	-5.24567	0.00049898	0.00193684	-0.433824
Lr_71230	-0.396272	11.1641	-4.18944	0.00224765	0.00625756	-2.02693
Lr_71187	-0.396949	13.3592	-4.33901	0.00179855	0.00520397	-1.79219
640591219	-0.397394	8.47083	-4.12234	0.00248659	0.0067961	-2.13314
640590935	-0.398086	8.80962	-4.26721	0.00200089	0.00566445	-1.90453
Lr_70764	-0.399328	10.1124	-4.81714	0.000901224	0.00302811	-1.06161
Lr_70300	-0.399929	10.4609	-4.50777	0.00140398	0.00430075	-1.5308
Lr_70524	-0.400187	11.3501	-4.99613	0.00070177	0.00249024	-0.796231
Lr_70306	-0.40105	10.1547	-5.22849	0.000510689	0.00196105	-0.458492
Lr_71005	-0.401847	11.2654	-4.90186	0.000800134	0.00275739	-0.935442
Lr_69215	-0.402887	11.4203	-5.10756	0.000601974	0.00222573	-0.633309
Lr_70787	-0.403073	13.1236	-4.68401	0.00108879	0.0035071	-1.2619
Lr_71255	-0.403587	11.5826	-5.69433	0.000276321	0.00122972	0.195505
Lr_70107	-0.404	13.2602	-4.16887	0.0023182	0.00640752	-2.05943
Lr_70186	-0.404351	13.459	-5.13687	0.000578341	0.00215167	-0.590747
Lr_70916	-0.404781	12.3171	-4.32174	0.00184513	0.00530452	-1.81914
Lr_69992	-0.405	13.1386	-4.32313	0.00184135	0.00529931	-1.81698
640591280	-0.405154	10.6306	-4.13438	0.0024418	0.00668048	-2.11404
640591578	-0.405295	8.9323	-5.08316	0.000622445	0.00228258	-0.668839
Lr_70294	-0.405981	10.2139	-5.8548	0.000225186	0.00105545	0.413705
Lr_70787	-0.407117	12.9908	-5.59281	0.000315085	0.00134973	0.055595
Lr_71147	-0.407637	11.6931	-5.73643	0.000261789	0.00117934	0.253096
Lr_69034	-0.407856	10.2308	-5.42714	0.000391557	0.00160565	-0.175842
Lr_70253	-0.408163	11.3172	-5.39534	0.000408413	0.00165583	-0.22071
Lr_71118	-0.409399	11.4954	-3.85598	0.00373616	0.00942543	-2.55992
Lr_71278	-0.410048	11.4287	-3.98002	0.00308718	0.00808018	-2.36019
Lr_70742	-0.410711	10.966	-4.43199	0.00156834	0.00468931	-1.6477
Lr_70463	-0.411095	10.8298	-4.49216	0.00143627	0.00435745	-1.55482
Lr_70037	-0.411462	14.2466	-4.64649	0.00114891	0.00365943	-1.31879
Lr_70362	-0.411661	11.43	-4.75979	0.000977389	0.00321373	-1.14759
Lr_71195	-0.411966	13.3889	-3.81842	0.00395992	0.00987767	-2.62072
Lr_70590	-0.412147	11.3326	-4.56396	0.00129404	0.00404228	-1.44461
Lr_70700	-0.412333	11.9185	-5.18005	0.000545326	0.00205732	-0.528268
Lr_70261	-0.412439	11.8531	-4.49926	0.00142149	0.00433216	-1.54389
Lr_71014	-0.412454	10.9253	-5.42829	0.000390962	0.00160565	-0.174221
Lr_71319	-0.413062	11.586	-5.01029	0.000688156	0.00245578	-0.775431
Lr_70732	-0.413532	11.689	-3.98638	0.00305729	0.00802931	-2.34999
Lr_70272	-0.414394	13.383	-4.11774	0.00250393	0.00682959	-2.14044
Lr_70568	-0.41484	12.6575	-3.83413	0.00386464	0.00968141	-2.59527
640591554	-0.415731	10.1972	-5.69955	0.000274474	0.00122454	0.202653
Lr_70570	-0.415803	12.2188	-5.48206	0.000364193	0.00151306	-0.0986972
640591585	-0.416425	8.39998	-4.24639	0.00268061	0.00721993	-2.05984
Lr_70306	-0.4169	10.4967	-5.05747	0.000644803	0.00234696	-0.706327
Lr_70238	-0.417623	10.8067	-3.81323	0.00399199	0.00992642	-2.62914
Lr_70199	-0.417894	13.5426	-3.81736	0.00396649	0.00988587	-2.62245
Lr_70701	-0.418322	10.2119	-4.19924	0.00221484	0.00617261	-2.01146
Lr_70456	-0.419312	10.4067	-5.53833	0.000338279	0.00142971	-0.0200798
640590703	-0.420707	9.39205	-4.39982	0.00164422	0.0048863	-1.69757
Lr_70065	-0.420891	11.9656	-4.96903	0.000728643	0.00256025	-0.836123
640590632	-0.421445	5.75728	-4.46645	0.00149119	0.00450796	-1.59445
640590966	-0.424923	10.4361	-6.03889	0.000178825	0.000880368	0.659631
Lr_69854	-0.425855	12.283	-5.39141	0.000410551	0.00166199	-0.226269
Lr_70372	-0.426013	11.7768	-4.7005	0.00106345	0.00343989	-1.23697
Lr_70581C	-0.426352	14.1031	-4.7369	0.00100969	0.00329574	-1.18203
Lr_70685	-0.427347	10.7603	-4.90496	0.000796673	0.00274722	-0.930843
Lr_70953	-0.427463	11.3663	-5.61859	0.000304711	0.00132139	0.0912687
Lr_70757	-0.428494	13.5447	-5.13331	0.000581156	0.00215915	-0.595908
Lr_69993	-0.428682	13.1122	-5.94168	0.000201859	0.000964616	0.530355
Lr_69178B	-0.429419	10.3026	-4.16727	0.0023238	0.00640894	-2.06197
Lr_69235	-0.429921	10.0479	-4.02953	0.00286246	0.00760304	-2.28093
Lr_69835	-0.429949	12.6048	-3.98065	0.00308422	0.00807635	-2.35918
Lr_70628	-0.430572	13.7145	-5.70657	0.000272007	0.00121656	0.21228
640591280	-0.431164	10.7088	-4.31011	0.00187725	0.00537672	-1.83733
640591256	-0.431734	10.1619	-4.05261	0.00276368	0.00738448	-2.24409
Lr_70779	-0.431737	10.2121	-4.80992	0.00091045	0.00304958	-1.0724
Lr_71391	-0.431785	12.2816	-4.84975	0.000860783	0.00292108	-1.01293
Lr_71080	-0.431828	10.4979	-5.09523	0.000612228	0.00225434	-0.651256
Lr_69953	-0.431863	11.5831	-4.24101	0.00208062	0.00585269	-1.94567
Lr_71319	-0.432505	11.6838	-5.01734	0.00068149	0.00243759	-0.765096
640590945	-0.43355	10.4198	-3.96134	0.00317674	0.0082703	-2.39015
Lr_70234	-0.433608	10.597	-5.30864	0.000458479	0.00181367	-0.343773
Lr_69001	-0.433797	12.2557	-5.71026	0.000270721	0.00121283	0.217329
Lr_70746	-0.433966	10.6408	-4.60395	0.00122142	0.00384446	-1.38353
640590245	-0.434043	10.8086	-4.03574	0.00283551	0.00754639	-2.27101
640591747	-0.434768	9.92984	-5.65492	0.000290719	0.0012748	0.141364
Lr_70438	-0.435008	12.532	-4.34944	0.00177103	0.00515487	-1.77593
Lr_70252	-0.435072	10.7798	-4.91768	0.000782644	0.00270927	-0.911994
Lr_71391	-0.435454	12.1408	-4.96486	0.000732874	0.00257176	-0.842268
Lr_70891	-0.435957	13.3968	-5.68658	0.000279089	0.00123692	0.184881
Lr_70754	-0.436623	10.5295	-4.80164	0.000921159	0.00307778	-1.0848
Lr_71029	-0.437017	13.5353	-4.6621	0.00112348	0.00360155	-1.2951
Lr_71326	-0.437044	9.40924	-5.67011	0.000285074	0.00125723	0.162263
Lr_71005	-0.437959	10.8886	-4.52604	0.00136717	0.00421925	-1.50272
Lr_70253	-0.438163	11.2932	-5.21689	0.000518762	0.00197792	-0.475171
Lr_70462	-0.438453	8.04875	-6.36723	0.000119851	0.000642602	1.08678
Lr_70383	-0.438463	10.4187	-5.99244	0.000189456	0.000919497	0.59801
Lr_70234	-0.438513	10.6599	-5.68372	0.000280121	0.00123973	0.180946
Lr_70590	-0.439206	11.2337	-5.05796	0.000644374	0.00234696	-0.70562
Lr_70525	-0.439488	12.175	-5.11164	0.000598627	0.0022164	-0.627383
Lr_69834	-0.439659	10.7054	-4.73784	0.00100835	0.00329537	-1.18062
Lr_71165	-0.440171	11.5482	-5.02719	0.000672275	0.00241515	-0.750639
Lr_71188	-0.440588	12.2545	-5.60353	0.000310726	0.00133958	0.0704389
Lr_71188	-0.440816	12.1806	-4.24072	0.00208154	0.00585269	-1.94613
Lr_70539	-0.441251	13.5881	-4.15251	0.00237599	0.00652032	-2.08532
Lr_71255	-0.441353	11.5477	-6.00484	0.000186553	0.000908545	0.614486
Lr_70578	-0.442842	12.7703	-5.42768	0.000391279	0.00160565	-0.175085
Lr_69836A	-0.443753	12.7557	-4.73906	0.0010066	0.00329166	-1.17878
Lr_70396	-0.443998	12.7315	-4.65881	0.00112878	0.00361426	-1.30009
Lr_70397	-0.444288	9.41088	-5.68707	0.000278916	0.00123692	0.185541
Lr_70774	-0.444803	14.1236	-6.18738	0.000148966	0.000765624	0.854608
Lr_70105	-0.445218	13.3041	-4.23624	0.00209552	0.00588586	-1.95318
Lr_71080	-0.445496	10.4517	-5.19129	0.000537075	0.00203906	-0.512058
Lr_70313	-0.445673	11.1444	-4.84147	0.000870858	0.00295005	-1.02527
Lr_70358	-0.445673	12.9563	-4.86497	0.000842567	0.00287779	-0.990252
Lr_70261	-0.446199	11.7218	-4.31508	0.00186346	0.00534575	-1.82956
Lr_71364	-0.446314	9.66741	-4.69637	0.00106973	0.00345812	-1.2432
Lr_71215	-0.447196	10.3779	-5.51801	0.000347402	0.00145909	-0.0484241
Lr_71026	-0.447323	13.2204	-5.51689	0.000347911	0.00146008	-0.0499836
Lr_70581C	-0.447919	14.0205	-4.37686	0.00170075	0.0050155	-1.73323
640590661	-0.449475	7.0739	-3.833	0.00387146	0.00969398	-2.59711
Lr_70455	-0.45046	9.24446	-6.21707	0.000143672	0.000745542	0.893235
Lr_70754	-0.450694	10.549	-4.56175	0.00129818	0.00405049	-1.44799
Lr_70674	-0.451992	12.3759	-6.25238	0.000137641	0.000720114	0.939014
Lr_69002	-0.452357	12.1913	-5.27872	0.000477264	0.00186466	-0.386494
Lr_70518	-0.452765	9.9967	-4.45554	0.00151518	0.00455891	-1.6113
640591575	-0.452905	7.38922	-4.05551	0.00275151	0.00736293	-2.23945
640590242	-0.453007	11.5989	-4.51002	0.0013994	0.00429161	-1.52735
Lr_70518	-0.453316	9.84151	-3.98087	0.00308315	0.00807635	-2.35882
Lr_70597	-0.45428	11.7639	-5.69635	0.000275605	0.00122755	0.198268
Lr_70883	-0.454866	11.0801	-4.51299	0.00139336	0.00427794	-1.52277
Lr_70902B	-0.455595	12.4391	-4.7399	0.00100539	0.00329166	-1.17751
Lr_70657	-0.4557	10.2658	-4.4203	0.00159547	0.00475722	-1.66581
Lr_70248	-0.456526	12.0041	-5.26601	0.000485494	0.00189406	-0.404682
Lr_70228	-0.456565	10.8678	-6.3301	0.000125314	0.000669668	1.03919
Lr_70657	-0.456668	10.1493	-5.30154	0.000462867	0.00182406	-0.353908
Lr_70168	-0.458527	11.8156	-5.20551	0.000526817	0.00200437	-0.491555
640591747	-0.458581	10.0651	-5.75803	0.000254655	0.00116019	0.282555
640591568	-0.458891	7.68375	-5.00141	0.000696665	0.0024754	-0.78848
Lr_70157	-0.459102	12.7531	-4.35553	0.00175514	0.0051182	-1.76643
Lr_70701	-0.45922	10.2042	-4.80366	0.00091854	0.00307285	-1.08178
Lr_70252	-0.460047	11.2173	-5.45151	0.000379152	0.00156794	-0.141562
Lr_70734	-0.460186	11.4636	-5.22651	0.000512057	0.00196489	-0.461336
640590935	-0.461119	8.64007	-6.00401	0.000186745	0.000908545	0.613387
Lr_69001	-0.461265	12.2767	-6.10769	0.000164254	0.000824099	0.750332
640590889	-0.461936	11.4374	-6.55725	9.56698e-05	0.000542269	1.32741
Lr_71029	-0.462213	13.6504	-4.31821	0.00185481	0.00532664	-1.82466
Lr_70779	-0.462427	10.259	-4.53169	0.00135601	0.00419141	-1.49406
Lr_70111	-0.462895	12.2202	-3.90311	0.00347402	0.00888926	-2.48383
Lr_70578	-0.463644	12.8909	-5.66363	0.000287469	0.00126364	0.153344
Lr_71234	-0.464145	12.657	-4.66099	0.00112527	0.00360516	-1.29679
640591256	-0.464809	10.3173	-4.21936	0.00214909	0.0060112	-1.97975
Lr_70524	-0.465456	11.0695	-5.994	0.000189088	0.00091911	0.600086
Lr_70882	-0.465491	12.174	-5.98133	0.000192097	0.000930371	0.58324
Lr_70358	-0.465727	13.05	-5.31782	0.000452876	0.00179547	-0.330692
Lr_71254	-0.465907	12.6566	-4.96127	0.000736545	0.00258295	-0.847572
Lr_69066	-0.466338	10.9325	-6.36696	0.00011989	0.000642602	1.08643
Lr_70168	-0.468365	11.759	-5.45001	0.000379902	0.00156983	-0.143667
Lr_70334	-0.468467	12.3932	-5.64343	0.000295068	0.00129071	0.12554
Lr_70457	-0.468727	9.17822	-5.10362	0.000605236	0.00223625	-0.63905
Lr_70515	-0.469161	11.2792	-6.06885	0.000172313	0.000857738	0.699213
Lr_70334	-0.469306	12.5058	-5.21964	0.000516837	0.00197338	-0.471217
Lr_70194	-0.469453	13.7507	-6.11173	0.00016344	0.000821169	0.755639
Lr_70199	-0.470455	13.7445	-4.68663	0.00108471	0.00350025	-1.25793
Lr_70902A	-0.470802	12.6515	-6.06295	0.000173576	0.000862427	0.691421
Lr_70257	-0.471385	12.0787	-4.58844	0.00124904	0.00391536	-1.40719
Lr_70597	-0.471494	11.8763	-4.87524	0.000830516	0.00284567	-0.974972
Lr_69268	-0.471778	11.546	-4.45643	0.00151319	0.00455738	-1.60992
Lr_70753	-0.472182	10.8818	-6.00815	0.000185786	0.000906338	0.618882
Lr_70690	-0.472638	9.59219	-6.47863	0.000104962	0.000579936	1.22842
640591543	-0.473519	9.40898	-3.97428	0.00311442	0.00813957	-2.36939
Lr_70256	-0.474476	11.9268	-5.38935	0.000411676	0.00166529	-0.229182
Lr_70020	-0.474617	12.1935	-4.53266	0.00135411	0.00418935	-1.49258
Lr_70196	-0.474944	13.2869	-6.56284	9.50439e-05	0.000542269	1.33442
Lr_69268	-0.474983	11.3351	-4.50339	0.00141296	0.00431553	-1.53753
Lr_70418	-0.475497	9.72099	-4.78845	0.000938503	0.00312602	-1.10457
Lr_70673	-0.475737	9.9423	-4.01516	0.00292583	0.0077484	-2.3039
Lr_70568	-0.475833	12.6243	-4.46485	0.00149467	0.00451425	-1.59691
Lr_70746	-0.476976	10.5037	-5.80297	0.000240479	0.00110923	0.34363
Lr_69065	-0.47807	11.7723	-5.82572	0.000233631	0.001084	0.374436
Lr_71388	-0.478385	10.9941	-5.64856	0.000293118	0.00128323	0.132606
Lr_71014	-0.478805	11.1481	-6.0413	0.000178292	0.000879356	0.662815
Lr_71049	-0.479442	11.6195	-4.9194	0.00078077	0.00270452	-0.909451
Lr_70708	-0.479463	11.3304	-5.30283	0.000462068	0.0018239	-0.35207
Lr_71264	-0.479619	11.3669	-6.11807	0.000162169	0.000817078	0.763967
Lr_70203	-0.479925	14.0901	-4.40358	0.00163515	0.00486743	-1.69173
Lr_70698	-0.480818	13.7846	-6.71018	8.0058e-05	0.000477773	1.51766
Lr_71388	-0.480999	11.1192	-4.93899	0.000759724	0.00264697	-0.880456
640590959	-0.481181	8.69692	-5.4153	0.000397744	0.00162359	-0.192531
Lr_70260	-0.481227	12.2014	-6.21321	0.000144349	0.000747788	0.888219
Lr_70258	-0.481349	12.8604	-5.67113	0.0002847	0.00125661	0.163663
Lr_70338	-0.481747	12.1029	-5.23248	0.000507944	0.00195749	-0.452759
Lr_70723	-0.481872	11.1671	-5.11371	0.000596932	0.00221165	-0.624372
Lr_70107	-0.483848	13.4844	-4.72425	0.00102804	0.00334955	-1.20111
Lr_70902B	-0.484004	12.4372	-5.39367	0.000409323	0.00165827	-0.223081
Lr_70342	-0.484326	12.7923	-4.22909	0.00211803	0.00593357	-1.96443
Lr_70043	-0.485533	14.2121	-5.09143	0.000615428	0.00226302	-0.656794
Lr_71119	-0.48619	12.2283	-4.82151	0.000895685	0.00301705	-1.05507
Lr_70685	-0.486532	10.8525	-5.74839	0.000257812	0.00116765	0.269419
640590710	-0.487174	9.43391	-5.99025	0.000300788	0.00131359	0.283717
Lr_69178B	-0.487424	10.2331	-5.33232	0.000444182	0.00177014	-0.310065
640591581	-0.488174	7.84256	-5.55456	0.000331184	0.0014063	0.00250335
Lr_71364	-0.488499	9.59884	-5.06937	0.000634343	0.00231831	-0.688954
Lr_70456	-0.488548	10.4828	-6.77544	7.42613e-05	0.000454703	1.59793
Lr_70690	-0.48923	9.25078	-3.97206	0.00312502	0.00816332	-2.37295
Lr_70921	-0.489431	12.8733	-6.82015	7.05543e-05	0.000437486	1.65262
Lr_70136	-0.489647	13.5808	-4.49501	0.00143032	0.00434675	-1.55043
Lr_71233	-0.490312	12.1743	-5.84281	0.000228628	0.00106713	0.397525
Lr_70515	-0.49071	10.911	-6.7621	7.54083e-05	0.000459632	1.58156
Lr_69066	-0.490912	10.9374	-7.15155	4.86229e-05	0.000341695	2.05017
Lr_71431	-0.491406	14.4592	-4.21148	0.00217459	0.00606988	-1.99216
Lr_70325	-0.49151	10.9767	-5.88753	0.000216071	0.00102074	0.457775
Lr_70883	-0.492084	11.1662	-4.64333	0.00115413	0.00367137	-1.32359
640590242	-0.492337	11.2517	-4.78328	0.000945386	0.00313922	-1.11231
Lr_70708	-0.493256	11.2459	-4.52558	0.00136809	0.00421964	-1.50343
Lr_70517	-0.493625	9.38978	-4.19352	0.00223394	0.00622262	-2.02049
Lr_70185	-0.494189	10.7662	-4.30082	0.00190331	0.00543109	-1.85185
Lr_70959	-0.494194	11.5686	-4.9947	0.000703161	0.00249312	-0.798333
Lr_71270	-0.495025	12.1273	-5.57618	0.000321976	0.00137704	0.032543
Lr_70681	-0.496323	9.01104	-5.61917	0.000304482	0.00132139	0.0920687
640591577	-0.496402	5.56979	-4.23834	0.00271058	0.0072824	-2.07166
Lr_71404	-0.496606	12.7739	-5.60811	0.000308884	0.00133485	0.0767746
Lr_70226	-0.497367	11.9993	-4.11798	0.00250301	0.00682959	-2.14006
Lr_69887	-0.498141	9.98277	-4.08155	0.00264488	0.00714158	-2.19796
640591738	-0.499075	9.04763	-3.99747	0.00300592	0.00792484	-2.33222
640590630	-0.499442	6.61791	-4.70944	0.00104997	0.00341211	-1.22346
Lr_70256	-0.502365	11.9485	-5.50684	0.000352524	0.00147484	-0.0640135
Lr_70045	-0.502524	13.3701	-6.31681	0.000127334	0.000677098	1.02212
Lr_70592	-0.506694	12.1868	-5.52265	0.000345292	0.00145363	-0.0419373
Lr_69953	-0.507726	11.6659	-5.6029	0.000310981	0.00133961	0.0695644
Lr_71233	-0.508515	12.0889	-5.87598	0.00021924	0.0010348	0.442243
Lr_69032	-0.50876	11.4897	-6.48932	0.000103643	0.000574419	1.24192
Lr_71247	-0.508787	9.11429	-4.46122	0.00150263	0.00453065	-1.60252
Lr_70462	-0.509122	8.15437	-6.59589	9.14348e-05	0.000528552	1.37576
Lr_70131A	-0.509561	12.0929	-4.23795	0.00209017	0.0058739	-1.95049
Lr_70788	-0.509743	13.3113	-3.94388	0.00326294	0.00844157	-2.4182
Lr_71376	-0.511757	11.904	-5.28991	0.000470142	0.00184488	-0.370499
Lr_71447	-0.513639	11.7431	-6.67906	8.29948e-05	0.000488162	1.47919
Lr_70890	-0.514363	12.881	-6.80905	7.14553e-05	0.000441038	1.63907
Lr_69952	-0.514616	9.91758	-5.01127	0.000687224	0.00245578	-0.773992
640590670	-0.515134	7.88751	-4.71921	0.00141925	0.00432777	-1.38148
640590498	-0.515823	6.37269	-4.47658	0.00146929	0.00444757	-1.57882
Lr_70913	-0.516051	10.2565	-7.12145	5.0269e-05	0.000348255	2.01462
Lr_70305	-0.516582	11.0493	-7.15584	4.83933e-05	0.00034142	2.05523
Lr_70295	-0.51681	10.0186	-7.02654	5.58711e-05	0.000370818	1.9018
Lr_70227	-0.51829	9.56807	-3.90007	0.00349034	0.00891405	-2.48873
Lr_71002	-0.51967	12.9131	-7.02157	5.6183e-05	0.000371998	1.89586
Lr_70264	-0.519846	13.2297	-6.73327	7.79528e-05	0.000470341	1.54612
640591756	-0.521232	10.7501	-5.3028	0.000462082	0.0018239	-0.352103
Lr_70716	-0.521919	10.4237	-3.83005	0.00388919	0.0097293	-2.60188
Lr_70310	-0.52252	11.3866	-6.69408	8.15633e-05	0.000482912	1.49777
Lr_70203	-0.523091	13.9439	-4.45882	0.00150791	0.00454402	-1.60623
Lr_70601	-0.523338	10.5749	-4.83512	0.000878679	0.00297093	-1.03475
Lr_70071	-0.523442	12.8034	-4.66756	0.00111473	0.00357993	-1.28683
Lr_70105	-0.524248	13.1476	-6.05076	0.000176215	0.000872314	0.675319
Lr_70248	-0.525217	11.8549	-6.10146	0.000165519	0.000828521	0.742145
Lr_70837	-0.52529	11.2645	-6.81315	7.11211e-05	0.000439985	1.64407
Lr_70438	-0.526502	12.3785	-4.77717	0.0009536	0.0031548	-1.12148
Lr_70241	-0.527001	10.6514	-6.29277	0.000131078	0.000694248	0.991172
Lr_70841	-0.528142	10.9168	-4.83249	0.000881938	0.00298007	-1.03868
Lr_71334	-0.528451	13.4569	-5.5388	0.000338071	0.00142971	-0.0194233
Lr_71125	-0.528711	12.6855	-4.54518	0.00132972	0.00413213	-1.47337
Lr_69002	-0.52952	12.3456	-7.12795	4.99088e-05	0.000347102	2.0223
Lr_71380	-0.531136	13.3684	-6.45193	0.000108338	0.000594917	1.19462
Lr_70837	-0.531658	11.059	-6.8294	6.98131e-05	0.000433891	1.6639
Lr_71023	-0.53309	12.6238	-4.36057	0.00174214	0.00510197	-1.75859
Lr_70621	-0.534788	11.6329	-4.23156	0.00211024	0.00591482	-1.96055
Lr_70716	-0.534957	10.1638	-3.9492	0.00323641	0.00839312	-2.40965
Lr_70506	-0.535124	13.3871	-5.61841	0.000304786	0.00132139	0.0910071
Lr_69032	-0.536118	11.3836	-6.13609	0.000158619	0.000802197	0.787593
640590498	-0.5363	6.60427	-4.41542	0.00160696	0.00478881	-1.67338
Lr_71288	-0.537242	11.8312	-7.82701	2.36358e-05	0.000208647	2.81997
640591738	-0.537842	8.84192	-4.34708	0.00177722	0.00516171	-1.77961
640591756	-0.537928	10.5422	-4.7045	0.00105738	0.00343059	-1.23091
Lr_70902A	-0.5391	12.2736	-6.5602	9.53394e-05	0.000542269	1.3311
Lr_70100	-0.539569	9.84262	-4.80264	0.000919861	0.00307536	-1.08331
Lr_70392	-0.539838	10.4439	-6.68657	8.22757e-05	0.000485983	1.48848
Lr_70180	-0.540526	12.5928	-6.23898	0.000139898	0.000730184	0.921656
Lr_71118	-0.541433	11.4751	-5.22986	0.000509745	0.00196022	-0.456523
Lr_70529	-0.541559	10.5352	-6.6115	8.97822e-05	0.000521241	1.39524
Lr_70226	-0.542058	12.089	-4.56072	0.00130012	0.00405421	-1.44957
Lr_71447	-0.542818	11.471	-6.00431	0.000186674	0.000908545	0.613791
Lr_70723	-0.543068	11.1702	-5.34389	0.000437366	0.00174687	-0.29361
Lr_70506	-0.543318	13.3332	-5.0284	0.000671162	0.00241515	-0.748879
Lr_70295	-0.544052	10.0385	-7.46145	3.4713e-05	0.000271292	2.40991
Lr_70890	-0.544275	12.8752	-5.32144	0.000450688	0.00178944	-0.325539
Lr_70698	-0.544534	13.8129	-6.71002	8.00732e-05	0.000477773	1.51746
640589855	-0.546457	8.95392	-4.53964	0.00134046	0.00416308	-1.48187
640725757	-0.546785	10.6865	-6.66637	8.42258e-05	0.000493244	1.46346
Lr_70455	-0.547283	9.40895	-7.31114	4.08229e-05	0.000300635	2.23685
Lr_70674	-0.547307	12.1259	-6.51569	0.000100465	0.000561433	1.27518
Lr_70550	-0.547359	13.5732	-6.86025	6.74008e-05	0.000424316	1.70145
Lr_69836A	-0.547595	12.7341	-5.59798	0.000312972	0.00134496	0.0627632
Lr_70229	-0.547701	10.7713	-5.26444	0.000486523	0.00189532	-0.406933
Lr_70910	-0.547827	9.77842	-6.21302	0.000144383	0.000747788	0.887966
Lr_70959	-0.549997	11.7107	-5.45776	0.000376038	0.00155866	-0.13278
Lr_71119	-0.550233	12.0053	-4.50605	0.00140751	0.00430911	-1.53345
Lr_71122	-0.550385	12.5343	-5.7684	0.000251306	0.00114883	0.29667
Lr_70643	-0.550401	11.3591	-7.07059	5.31907e-05	0.000360142	1.9543
Lr_70043	-0.551488	13.8943	-6.22982	0.000141462	0.000735493	0.909785
Lr_71023	-0.551994	12.3329	-4.38378	0.0016835	0.00497827	-1.72248
Lr_70185	-0.553104	10.8799	-4.55221	0.00131624	0.00409498	-1.4626
Lr_70948	-0.55349	11.4902	-4.81228	0.000907422	0.00304323	-1.06887
Lr_70297	-0.553965	9.59752	-5.40748	0.00040189	0.00163555	-0.203572
Lr_71426	-0.553971	14.2818	-5.79998	0.000241395	0.00111203	0.339573
640590880	-0.554209	12.2036	-4.31373	0.00186718	0.00535357	-1.83166
Lr_69941	-0.556482	10.9163	-7.56272	3.11634e-05	0.000252324	2.52503
Lr_71380	-0.557504	13.6223	-7.91381	2.16177e-05	0.000197648	2.91514
Lr_70392	-0.557663	10.2449	-7.33193	3.99117e-05	0.000297021	2.26095
Lr_71264	-0.558371	11.4561	-7.06392	5.35876e-05	0.000361011	1.94636
Lr_70735	-0.559684	13.4303	-3.82838	0.00389924	0.00974538	-2.60458
Lr_70207	-0.560623	13.469	-4.92059	0.000779474	0.00270177	-0.907687
Lr_70431	-0.561452	12.1955	-5.29396	0.000467596	0.00183623	-0.364723
Lr_71353	-0.562514	12.3032	-4.49678	0.00142665	0.00434162	-1.54771
Lr_70342	-0.562576	12.6333	-4.50307	0.00141362	0.00431553	-1.53803
Lr_70397	-0.562823	9.28413	-4.34618	0.00177957	0.00516574	-1.781
Lr_70643	-0.562918	11.6122	-7.88081	2.23618e-05	0.000202045	2.87906
Lr_71376	-0.562933	12.0669	-7.96782	2.04578e-05	0.000189623	2.97394
Lr_70180	-0.56449	12.5298	-7.07639	5.28486e-05	0.000358278	1.96119
Lr_69941	-0.564852	10.8753	-7.43491	3.57148e-05	0.000275936	2.37954
Lr_70239	-0.565238	11.7664	-7.0893	5.20947e-05	0.000355288	1.97653
Lr_70225	-0.565742	11.6388	-3.94498	0.00325747	0.00843552	-2.41644
Lr_71334	-0.566065	13.3977	-6.44309	0.000109481	0.000597977	1.18341
640590880	-0.566356	11.9937	-3.82911	0.00389486	0.00973897	-2.60341
Lr_70343	-0.568984	11.3203	-5.17831	0.000546618	0.00205857	-0.530782
Lr_70431	-0.569233	12.2561	-5.07392	0.000630389	0.0023073	-0.682312
Lr_70021	-0.569702	10.7742	-7.4108	3.66523e-05	0.00027989	2.35189
Lr_70310	-0.570142	11.5673	-7.27268	4.25689e-05	0.000308009	2.19214
Lr_71123	-0.572169	11.4499	-7.15202	4.85975e-05	0.000341695	2.05073
Lr_69952	-0.5739	10.1425	-7.31268	4.07549e-05	0.000300547	2.23863
Lr_70882	-0.575425	11.9092	-7.12856	4.98746e-05	0.000347102	2.02304
Lr_70225	-0.575825	11.6192	-3.91892	0.00339051	0.00871291	-2.45836
640589945	-0.576274	9.57996	-4.16701	0.00232467	0.00640894	-2.06236
Lr_70262	-0.576914	13.1988	-6.39584	0.00011582	0.000625997	1.1233
Lr_70021	-0.577321	11.0373	-7.30107	4.12723e-05	0.000302701	2.22516
640725757	-0.577467	10.548	-6.91245	6.35244e-05	0.000407041	1.76471
Lr_71274	-0.578467	12.548	-4.26582	0.00200503	0.00567317	-1.9067
Lr_69958	-0.578883	11.295	-4.79746	0.000926621	0.00308886	-1.09106
Lr_70241	-0.579321	10.6459	-7.89316	2.20801e-05	0.00020085	2.89258
Lr_70948	-0.579834	11.5205	-5.24152	0.000501784	0.00194161	-0.439784
Lr_70710	-0.579908	11.2	-7.34806	3.92201e-05	0.000293622	2.27961
Lr_70229	-0.581915	10.4784	-6.07975	0.00017001	0.000849417	0.713576
Lr_70297	-0.58264	9.57983	-5.99221	0.000189509	0.000919497	0.597708
Lr_71404	-0.583359	12.806	-6.4655	0.000106608	0.00058782	1.2118
Lr_70262	-0.583451	13.0033	-6.5468	9.68517e-05	0.00054541	1.3143
Lr_70207	-0.583489	13.1748	-6.39776	0.000115555	0.000625601	1.12576
Lr_71002	-0.583835	12.9601	-8.20137	1.61697e-05	0.000162405	3.22462
Lr_70404	-0.583901	11.6654	-7.65091	2.83941e-05	0.000236661	2.62432
Lr_70382	-0.584078	10.7198	-7.47782	3.41102e-05	0.00026888	2.42861
Lr_70913	-0.584152	10.3322	-4.63763	0.00116363	0.00369503	-1.33226
Lr_70910	-0.585354	9.73561	-6.8342	6.94315e-05	0.000433891	1.66975
Lr_71024	-0.585875	12.8854	-3.98989	0.00304092	0.00799804	-2.34436
Lr_71287	-0.586558	10.1779	-5.78845	0.000244964	0.00112462	0.323924
Lr_70788	-0.586808	13.1301	-6.55587	9.58251e-05	0.000542269	1.32568
640590656	-0.587075	7.48816	-5.43409	0.000387978	0.00159584	-0.166063
Lr_70986	-0.591233	8.52905	-5.50122	0.000355134	0.00148115	-0.0718705
Lr_70338	-0.591447	11.9452	-6.54707	9.68211e-05	0.00054541	1.31463
Lr_71147	-0.592465	11.4117	-7.42297	3.61755e-05	0.000277036	2.36586
Lr_70529	-0.593351	10.3625	-6.47475	0.000105445	0.000582007	1.22351
Lr_71163	-0.594775	11.4936	-8.36181	1.37986e-05	0.000146027	3.3935
Lr_71125	-0.595619	12.6377	-7.07873	5.27107e-05	0.000358246	1.96398
Lr_71123	-0.596147	11.1496	-7.64087	2.86954e-05	0.000237699	2.61306
Lr_70688	-0.596191	10.4801	-6.17999	0.000150318	0.000770359	0.844969
Lr_70409	-0.596233	11.5731	-6.86147	6.73077e-05	0.000424316	1.70293
Lr_70404	-0.5963	11.7271	-7.42527	3.60864e-05	0.000276748	2.3685
Lr_71274	-0.5973	12.8864	-4.83545	0.000878273	0.00297093	-1.03426
Lr_71024	-0.598026	12.6751	-3.98494	0.00306404	0.00804311	-2.3523
Lr_70071	-0.598677	12.563	-5.18487	0.000541775	0.00205256	-0.521321
Lr_70608	-0.599331	10.7383	-7.09942	5.15125e-05	0.000352779	1.98853
Lr_70409	-0.599376	11.4616	-7.43467	3.57238e-05	0.000275936	2.37927
Lr_71148	-0.599477	11.8683	-6.75212	7.62784e-05	0.000462836	1.56931
Lr_71399	-0.601177	12.8685	-5.62479	0.000302274	0.00131901	0.0998259
Lr_70943	-0.601452	11.1436	-4.58164	0.00126137	0.00395171	-1.41758
Lr_70762	-0.601958	8.52137	-6.71416	7.96911e-05	0.000476551	1.52257
Lr_70267	-0.601964	12.7848	-6.82426	7.02239e-05	0.00043594	1.65763
640591221	-0.602537	8.75664	-5.83267	0.000231581	0.00107759	0.383834
Lr_70159	-0.602899	11.1728	-8.32626	1.42892e-05	0.000149163	3.3563
Lr_70601	-0.603483	10.5847	-5.66846	0.000285682	0.00125784	0.159991
Lr_70581B	-0.603775	13.2722	-4.97725	0.000720378	0.00254118	-0.824014
Lr_70025	-0.604206	11.5607	-6.28544	0.000132243	0.000697	0.981726
Lr_71431	-0.604809	14.1354	-4.9784	0.000719226	0.00254045	-0.822314
640591590	-0.605118	7.68169	-4.42699	0.00157988	0.00471857	-1.65544
Lr_71359	-0.6061	14.148	-3.98228	0.00307649	0.00806791	-2.35655
Lr_70573	-0.606451	13.1049	-7.32538	4.01964e-05	0.000298063	2.25336
Lr_70159	-0.606506	11.3653	-8.10369	1.783e-05	0.000174395	3.12047
Lr_70773	-0.606576	13.2031	-5.74445	0.000259114	0.0011696	0.264045
Lr_69836B	-0.607808	11.2906	-7.57926	3.06222e-05	0.000248973	2.54372
Lr_70668	-0.608292	9.85134	-4.94213	0.000756417	0.00263887	-0.875826
Lr_70517	-0.608492	9.86071	-5.72996	0.000263967	0.00118752	0.244264
Lr_71288	-0.608545	11.4652	-6.66466	8.43932e-05	0.000493686	1.46134
Lr_70131A	-0.608969	12.1038	-4.93675	0.000762102	0.00265182	-0.883771
640589868	-0.609068	9.73897	-4.18312	0.00226908	0.00631071	-2.03691
Lr_69836B	-0.609749	11.5561	-8.52297	1.17952e-05	0.000132937	3.56049
Lr_70025	-0.609895	11.5282	-6.94747	6.10599e-05	0.000394067	1.80696
Lr_71363	-0.610102	11.9292	-5.24118	0.000502015	0.00194161	-0.440273
Lr_70343	-0.610824	11.4865	-6.14987	0.00015596	0.000794731	0.805636
640589853	-0.61258	6.56899	-4.61304	0.00120553	0.00380335	-1.36968
Lr_70335	-0.613069	12.1051	-7.03942	5.50722e-05	0.00036733	1.91718
Lr_71154	-0.613156	11.7372	-7.45801	3.48412e-05	0.000271852	2.40598
Lr_70885	-0.613489	11.7593	-5.73601	0.000261929	0.00117934	0.252527
Lr_69958	-0.613504	11.3769	-6.87695	6.61336e-05	0.000420367	1.72172
Lr_70305	-0.614074	11.0698	-7.06104	5.37595e-05	0.000361633	1.94294
Lr_70231	-0.614382	10.3551	-6.48077	0.000104697	0.00057966	1.23112
640589855	-0.614567	9.27527	-4.68507	0.00108715	0.0035039	-1.2603
Lr_70710	-0.61534	11.4211	-8.55566	1.1429e-05	0.000131742	3.59405
Lr_70239	-0.615352	11.7008	-8.20305	1.61427e-05	0.000162405	3.22639
Lr_69045	-0.617072	10.4207	-7.13013	4.97883e-05	0.000347102	2.02488
Lr_71163	-0.617398	11.3341	-8.40277	1.32564e-05	0.000142248	3.43618
Lr_70269	-0.617687	11.4676	-7.17774	4.72386e-05	0.000336264	2.08101
Lr_70393	-0.618614	9.23314	-7.76103	2.5308e-05	0.000218126	2.74706
Lr_70943	-0.620198	11.1367	-7.25203	4.354e-05	0.00031419	2.16806
Lr_70485	-0.620447	12.7916	-7.6484	2.84691e-05	0.000236919	2.62151
Lr_70609	-0.620577	10.9613	-3.91582	0.00340671	0.00875033	-2.46335
Lr_70042	-0.621774	12.8413	-5.6378	0.000297224	0.00129909	0.117781
Lr_70227	-0.623137	9.73011	-5.36957	0.000422651	0.001702	-0.257185
Lr_70269	-0.62651	11.3842	-6.75973	7.56138e-05	0.000460362	1.57866
Lr_70366	-0.6305	12.7823	-7.3545	3.8948e-05	0.000292436	2.28704
Lr_70516	-0.631579	10.1166	-7.76064	2.53182e-05	0.000218126	2.74664
Lr_70469	-0.631901	9.65854	-6.96918	5.95848e-05	0.000387337	1.83308
Lr_71353	-0.632251	12.1716	-5.19882	0.000531614	0.00201976	-0.501192
Lr_70780	-0.633371	9.90217	-7.0355	5.53143e-05	0.000368032	1.9125
Lr_71027	-0.634534	11.8793	-6.5483	9.66811e-05	0.00054541	1.31618
Lr_70335	-0.634578	11.6168	-7.81106	2.40286e-05	0.000210387	2.80239
Lr_70393	-0.635376	9.96011	-6.82956	6.98002e-05	0.000433891	1.66409
Lr_70381	-0.635926	9.91	-5.66439	0.000287188	0.00126344	0.154388
Lr_70668	-0.639139	10.1521	-6.15053	0.000155835	0.000794731	0.80649
Lr_70748	-0.639831	10.5674	-7.29548	4.15242e-05	0.000304134	2.21867
Lr_70250	-0.641934	12.4061	-6.32041	0.000126782	0.000674831	1.02675
Lr_70201	-0.645539	11.9932	-6.77125	7.46192e-05	0.000456374	1.5928
Lr_71424	-0.645697	11.8279	-8.82156	8.87462e-06	0.000109931	3.86307
Lr_70231	-0.645738	10.4092	-7.58136	3.05543e-05	0.000248973	2.54609
640591550	-0.645804	5.89657	-4.15818	0.00235577	0.00647238	-2.07634
Lr_70381	-0.646401	10.157	-6.27328	0.000134202	0.00070594	0.966028
640591553	-0.646902	7.59765	-4.11208	0.00252545	0.00687433	-2.14943
640591262	-0.64706	11.3094	-4.83011	0.000884898	0.0029882	-1.04223
Lr_70454	-0.647159	9.85588	-5.55398	0.000331433	0.0014063	0.00170314
Lr_70244	-0.647461	11.8002	-7.92705	2.13268e-05	0.00019532	2.92959
Lr_70730	-0.650922	13.0936	-6.19689	0.000147249	0.000758247	0.866986
Lr_70469	-0.651856	9.90352	-8.80485	9.01518e-06	0.00011128	3.84636
640591453	-0.651929	8.29532	-5.37556	0.000419294	0.00169356	-0.248697
Lr_70736	-0.652104	12.3699	-6.93451	6.19596e-05	0.000398439	1.79134
Lr_70673	-0.653588	10.1601	-5.40583	0.000402771	0.00163789	-0.205902
Lr_70316	-0.653706	11.3942	-7.32721	4.01169e-05	0.000297885	2.25548
Lr_70244	-0.654454	11.76	-6.77895	7.39627e-05	0.000454442	1.60223
Lr_70205	-0.654506	12.8595	-8.87927	8.40736e-06	0.000106309	3.92055
Lr_70084	-0.655318	12.224	-4.06029	0.00273161	0.00732424	-2.23183
Lr_70745	-0.656014	11.5988	-8.33208	1.42076e-05	0.000149159	3.3624
Lr_70413	-0.656398	13.0551	-9.42212	5.12387e-06	8.10174e-05	4.44615
Lr_70587	-0.656956	11.0919	-6.26492	0.000135566	0.000711026	0.955235
Lr_71027	-0.657784	11.864	-7.11465	5.06495e-05	0.000349092	2.00657
Lr_70730	-0.658064	13.0817	-7.31932	4.04619e-05	0.000299206	2.24633
Lr_70412	-0.658621	13.4168	-6.5881	9.22721e-05	0.000531295	1.36602
Lr_70195	-0.658879	11.698	-6.96388	5.99416e-05	0.000388717	1.8267
Lr_69947	-0.659065	12.2506	-4.17587	0.00229393	0.00635679	-2.04836
Lr_69045	-0.659591	10.4506	-7.77568	2.49257e-05	0.000216423	2.7633
Lr_70084	-0.659681	12.2399	-4.62413	0.00118642	0.0037541	-1.35278
Lr_70382	-0.660666	10.469	-8.45485	1.26003e-05	0.000138243	3.49022
Lr_70608	-0.660939	10.7311	-7.28787	4.18698e-05	0.00030459	2.20982
Lr_70201	-0.664739	12.069	-7.47422	3.42421e-05	0.000269525	2.42449
Lr_70619	-0.665256	13.5574	-9.1196	6.73217e-06	9.49925e-05	4.15656
Lr_71164	-0.665536	12.3452	-5.90142	0.000212326	0.00100743	0.476426
Lr_69996	-0.665861	11.067	-6.5759	9.35992e-05	0.000537021	1.35077
Lr_71424	-0.666658	11.7565	-9.384	5.30108e-06	8.29213e-05	4.4101
Lr_69178C	-0.66715	12.26	-9.84611	3.53719e-06	6.39828e-05	4.83855
Lr_70516	-0.667623	10.2708	-7.16432	4.79422e-05	0.000339128	2.06523
Lr_70709	-0.669472	10.8888	-7.43143	3.58484e-05	0.00027646	2.37556
Lr_70170	-0.670636	10.4714	-6.05321	0.00017568	0.000870465	0.678566
Lr_71363	-0.670846	12.0816	-5.32771	0.000446924	0.00177975	-0.316613
Lr_70250	-0.672109	12.5091	-6.05725	0.000174805	0.000867729	0.683894
Lr_70465	-0.675057	10.3036	-8.35018	1.39571e-05	0.000147124	3.38134
Lr_70731	-0.675572	12.8711	-9.29008	5.76705e-06	8.71298e-05	4.32076
Lr_70022	-0.67577	11.9205	-7.31596	4.06097e-05	0.000299887	2.24244
Lr_70745	-0.676067	11.6285	-9.67271	4.10925e-06	6.99977e-05	4.67992
Lr_70022	-0.676123	11.8945	-7.94466	2.09466e-05	0.000192824	2.94876
Lr_70371	-0.676924	11.4387	-8.01992	1.94029e-05	0.000183	3.03037
Lr_71399	-0.680468	12.7776	-5.95961	0.000197381	0.000949125	0.554286
Lr_71398	-0.680825	14.2386	-7.46358	3.46337e-05	0.000271292	2.41235
Lr_70736	-0.681	11.9538	-6.85407	6.78768e-05	0.00042679	1.69394
Lr_70160	-0.681595	10.5523	-8.15682	1.69048e-05	0.000167676	3.17725
Lr_71295	-0.68292	11.4162	-6.94841	6.09957e-05	0.000394067	1.80809
Lr_71331	-0.68447	13.2922	-7.06404	5.35805e-05	0.000361011	1.9465
Lr_70485	-0.685043	12.6633	-8.44261	1.27511e-05	0.000138827	3.47755
640590920	-0.685394	8.37752	-6.91114	6.36185e-05	0.000407159	1.76313
Lr_70466	-0.685545	11.0648	-8.73146	9.66216e-06	0.000116205	3.77268
Lr_70573	-0.685778	13.0171	-9.27773	5.83159e-06	8.75521e-05	4.30896
640589955	-0.685798	10.3322	-8.31028	1.45159e-05	0.000150361	3.33954
Lr_71120	-0.686819	12.4481	-7.0369	5.52278e-05	0.000367911	1.91417
Lr_70160	-0.687742	10.6394	-9.15848	6.49735e-06	9.30995e-05	4.19425
Lr_70731	-0.687764	12.9734	-9.60646	4.35409e-06	7.26944e-05	4.61864
Lr_70773	-0.688135	13.5397	-8.10303	1.78418e-05	0.000174395	3.11977
Lr_70100	-0.689207	9.92635	-7.56065	3.12318e-05	0.000252324	2.52269
Lr_70265	-0.689805	11.9001	-8.75983	9.40627e-06	0.000113825	3.80122
Lr_70195	-0.690293	11.4676	-6.26791	0.000135076	0.000709152	0.959095
640591571	-0.690497	8.63484	-4.50474	0.00141019	0.00431238	-1.53546
Lr_70264	-0.692605	12.7847	-9.70258	4.00386e-06	6.85501e-05	4.70742
Lr_71331	-0.692643	12.9371	-6.96983	5.95417e-05	0.000387337	1.83385
Lr_71124	-0.694927	12.3061	-9.00603	7.47307e-06	0.000101197	4.0457
Lr_70267	-0.695399	12.7988	-7.42633	3.60452e-05	0.000276748	2.36972
Lr_70596	-0.696183	10.4118	-8.95145	7.86061e-06	0.000104159	3.992
Lr_70466	-0.697303	11.0011	-7.30732	4.09927e-05	0.000301473	2.23242
Lr_70087	-0.697449	12.277	-9.2718	5.86286e-06	8.75521e-05	4.30328
Lr_70748	-0.698262	10.0894	-5.34526	0.000436572	0.00174499	-0.291676
Lr_71154	-0.698559	11.9536	-5.93305	0.000204054	0.000970791	0.518816
Lr_70550	-0.698687	13.4844	-7.61625	2.94488e-05	0.000241623	2.58541
Lr_70709	-0.699909	10.7209	-7.87271	2.25488e-05	0.000202246	2.87018
Lr_70596	-0.702022	10.803	-10.0323	3.01858e-06	5.87967e-05	5.00616
Lr_70170	-0.702042	10.5709	-7.0578	5.39545e-05	0.000362122	1.93908
Lr_69996	-0.702205	10.6954	-6.57385	9.38243e-05	0.000537138	1.34821
Lr_69178C	-0.702397	12.0627	-10.2325	2.55281e-06	5.25642e-05	5.18313
640590984	-0.702961	7.10106	-4.27072	0.00199043	0.00564079	-1.89901
Lr_70205	-0.706036	12.6052	-9.66163	4.14914e-06	6.99977e-05	4.66969
Lr_71120	-0.706835	11.9359	-6.71931	7.92182e-05	0.000474779	1.52892
Lr_70580A	-0.707115	13.5908	-7.83119	2.3534e-05	0.00020809	2.82457
Lr_70618	-0.707262	14.4241	-7.06616	5.34537e-05	0.000361011	1.94903
Lr_70265	-0.708908	12.0191	-9.3353	5.53731e-06	8.5053e-05	4.36388
Lr_70581A	-0.709299	12.3403	-7.54079	3.18968e-05	0.000256318	2.50021
Lr_69947	-0.710377	12.3458	-5.16482	0.000556735	0.00209155	-0.550279
Lr_70465	-0.710521	10.4825	-8.35198	1.39324e-05	0.000147124	3.38322
640589955	-0.711547	10.6206	-8.07283	1.83925e-05	0.00017751	3.08737
Lr_70923	-0.712162	12.7616	-7.75854	2.53734e-05	0.000218252	2.74431
Lr_70996	-0.712722	12.6184	-8.33024	1.42333e-05	0.000149159	3.36047
Lr_69020	-0.714329	8.22964	-5.24	0.000502815	0.00194191	-0.441967
Lr_71028	-0.715837	13.09	-8.87756	8.42083e-06	0.000106309	3.91885
Lr_70581B	-0.717533	13.1833	-6.02268	0.000182459	0.000894163	0.638165
Lr_70581A	-0.720754	12.4128	-6.75447	7.60722e-05	0.000462437	1.5722
Lr_71434	-0.720827	12.4624	-6.59173	9.18804e-05	0.000529988	1.37057
640591262	-0.721237	11.1645	-5.22062	0.000516152	0.00197216	-0.469807
Lr_69948	-0.72337	11.2063	-7.0215	5.61872e-05	0.000371998	1.89578
Lr_71434	-0.729393	12.6624	-6.13921	0.000158013	0.000800638	0.791679
Lr_71330	-0.730999	13.8749	-3.93977	0.0032836	0.00848685	-2.42481
Lr_71124	-0.731192	12.2743	-8.87465	8.44382e-06	0.000106309	3.91595
Lr_70580A	-0.732656	13.6332	-8.20871	1.60519e-05	0.000162209	3.2324
Lr_70258	-0.73338	12.4353	-9.60158	4.37275e-06	7.27799e-05	4.61411
Lr_70042	-0.734006	12.4531	-7.9715	2.03811e-05	0.00018952	2.97794
Lr_71148	-0.735111	11.9268	-10.5649	1.94428e-06	4.39179e-05	5.47023
Lr_71025	-0.735588	12.6782	-6.62797	8.80734e-05	0.000512982	1.41576
Lr_70738	-0.736234	10.9296	-9.28644	5.78596e-06	8.71298e-05	4.31729
640590948	-0.737768	9.78978	-5.21715	0.000518582	0.00197792	-0.474802
Lr_70282	-0.737768	11.5206	-7.55831	3.13093e-05	0.000252352	2.52004
Lr_71429	-0.740746	13.1971	-6.52484	9.93872e-05	0.000557149	1.2867
640591590	-0.741704	7.64299	-7.29304	4.16348e-05	0.00030421	2.21583
640591571	-0.744874	8.64432	-8.5454	1.15426e-05	0.00013189	3.58353
Lr_70697A	-0.746103	10.2697	-9.92986	3.29276e-06	6.18947e-05	4.91427
Lr_70247	-0.748172	12.6211	-9.0594	7.11428e-06	9.88278e-05	4.09795
Lr_70371	-0.748586	11.6891	-8.54408	1.15573e-05	0.00013189	3.58217
640590948	-0.749341	9.81471	-4.37631	0.00170214	0.00501683	-1.73409
Lr_70697A	-0.751664	10.2575	-9.70271	4.0034e-06	6.85501e-05	4.70754
Lr_70366	-0.753713	12.3625	-10.4823	2.0788e-06	4.58018e-05	5.39975
640589868	-0.757289	9.74247	-5.75089	0.000256989	0.00116687	0.272827
Lr_71295	-0.7578	11.4356	-6.73173	7.80916e-05	0.000470487	1.54422
Lr_70087	-0.757852	11.9073	-6.44545	0.000109174	0.000597512	1.1864
Lr_70263	-0.759221	12.5483	-9.24652	5.99825e-06	8.88335e-05	4.27906
640591460	-0.760153	9.19051	-7.56154	3.12023e-05	0.000252324	2.52369
Lr_70412	-0.760163	13.2095	-8.75807	9.42188e-06	0.000113825	3.79946
Lr_69948	-0.762265	10.7522	-6.12529	0.000160736	0.000811197	0.773444
Lr_71164	-0.763454	12.0324	-6.44789	0.000108859	0.00059656	1.18949
640725735	-0.764458	8.25461	-5.79036	0.000244368	0.0011238	0.32652
Lr_70587	-0.767612	11.1498	-8.48293	1.22613e-05	0.000136474	3.51925
Lr_70316	-0.768425	10.9642	-6.83363	6.94768e-05	0.000433891	1.66905
Lr_71393	-0.768742	10.8943	-9.00703	7.46615e-06	0.000101197	4.04669
640591562	-0.769947	9.02586	-7.87057	2.25986e-05	0.000202246	2.86783
Lr_70019	-0.770735	12.3446	-8.47038	1.24115e-05	0.000136898	3.50629
640725735	-0.772594	8.36982	-7.11051	5.08826e-05	0.000349892	2.00167
Lr_70987	-0.777878	10.4775	-8.54857	1.15074e-05	0.00013189	3.58678
Lr_70329	-0.77855	11.9837	-9.04745	7.19292e-06	9.96627e-05	4.08628
Lr_70282	-0.780202	11.4602	-7.16509	4.79016e-05	0.000339128	2.06613
Lr_71393	-0.782622	10.8898	-8.66474	1.02947e-05	0.000121104	3.70524
640589853	-0.783093	6.67889	-4.24633	0.00206417	0.00581602	-1.93731
640590824	-0.787222	11.4624	-9.28845	5.77549e-06	8.71298e-05	4.31921
640591591	-0.78743	6.8021	-5.25409	0.000493352	0.00191915	-0.42176
Lr_70738	-0.787956	10.8624	-8.26734	1.51447e-05	0.000155378	3.29438
Lr_69020	-0.788298	8.48571	-4.63795	0.0011631	0.00369503	-1.33178
Lr_70729	-0.788716	11.718	-7.28654	4.19303e-05	0.000304618	2.20828
Lr_70985	-0.791453	9.6329	-6.91708	6.31923e-05	0.00040588	1.77031
Lr_70019	-0.791619	12.4297	-10.0505	2.97266e-06	5.81736e-05	5.02235
Lr_70558	-0.793861	12.869	-7.92816	2.13026e-05	0.00019532	2.9308
Lr_71428	-0.795457	13.5192	-6.90254	6.42409e-05	0.000410653	1.75273
640589852	-0.79564	6.2441	-4.39747	0.00164992	0.00489241	-1.70122
Lr_70329	-0.795777	11.9036	-9.5197	4.69928e-06	7.61248e-05	4.53782
640590920	-0.795795	8.5186	-9.9079	3.35499e-06	6.19809e-05	4.89447
Lr_70247	-0.797831	12.6034	-9.79827	3.68575e-06	6.49658e-05	4.79503
Lr_70729	-0.797903	11.7103	-6.96787	5.96728e-05	0.000387441	1.8315
640591460	-0.798542	8.87262	-6.97852	5.89621e-05	0.000385152	1.8443
Lr_70911	-0.800127	9.52195	-6.83175	6.96263e-05	0.000433891	1.66676
Lr_71246	-0.800224	10.254	-6.59254	9.17933e-05	0.000529988	1.37158
Lr_70089	-0.804187	10.9992	-10.2059	2.60979e-06	5.31449e-05	5.15983
Lr_70780	-0.8045	9.63364	-10.3139	2.3863e-06	5.01123e-05	5.2543
Lr_71398	-0.808089	13.891	-8.65713	1.03698e-05	0.000121455	3.69752
640590635	-0.811307	9.47287	-7.01789	5.64145e-05	0.000373044	1.89146
Lr_70944	-0.814958	12.0725	-7.66899	2.78604e-05	0.000233298	2.64457
640590543	-0.81695	4.98125	-4.50609	0.00261441	0.00706913	-1.80001
Lr_71401	-0.817833	12.346	-6.87671	6.61515e-05	0.000420367	1.72143
640591562	-0.818016	9.24352	-6.32836	0.000125575	0.0006704	1.03696
Lr_70089	-0.819799	11.1836	-9.62804	4.27262e-06	7.15564e-05	4.63864
Lr_70987	-0.822081	10.4738	-9.99667	3.11106e-06	5.99465e-05	4.97427
Lr_70985	-0.826608	9.6154	-7.50117	3.32707e-05	0.0002642	2.4552
Lr_71028	-0.827218	13.1416	-8.52794	1.17387e-05	0.000132579	3.5656
Lr_71357	-0.828275	13.9421	-4.27351	0.0019822	0.00562634	-1.89464
Lr_70618	-0.829515	14.2398	-8.499	1.20719e-05	0.000134924	3.53582
Lr_70884	-0.830374	13.5091	-11.6996	8.09129e-07	2.68511e-05	6.3902
640590635	-0.831852	9.17949	-8.02298	1.9343e-05	0.00018283	3.03367
Lr_70997	-0.834096	13.6588	-11.0878	1.28544e-06	3.18456e-05	5.90534
Lr_70619	-0.834357	13.1136	-9.23207	6.0772e-06	8.92578e-05	4.26519
Lr_71430	-0.836559	13.5617	-8.67973	1.01488e-05	0.000119649	3.72042
Lr_70558	-0.841252	12.8683	-8.68274	1.01197e-05	0.000119568	3.72348
Lr_70263	-0.842908	12.3519	-9.13644	6.62936e-06	9.3788e-05	4.1729
Lr_70667	-0.843881	11.8755	-7.46129	3.47189e-05	0.000271292	2.40973
Lr_71021	-0.844249	10.9252	-10.0626	2.94262e-06	5.81736e-05	5.03308
Lr_70415	-0.845281	11.9522	-7.90061	2.19122e-05	0.000199661	2.90071
Lr_71025	-0.851176	12.6788	-9.2084	6.20901e-06	9.0306e-05	4.24242
640591732	-0.8512	10.2406	-5.00051	0.000697535	0.00247685	-0.789805
Lr_70996	-0.851366	12.376	-9.27246	5.85936e-06	8.75521e-05	4.30392
Lr_70667	-0.853723	11.6786	-10.5659	1.94267e-06	4.39179e-05	5.4711
640590824	-0.860087	11.389	-10.9471	1.43445e-06	3.44267e-05	5.79015
640591732	-0.861824	10.2293	-5.06344	0.000639532	0.00233093	-0.697608
Lr_71246	-0.862546	10.0046	-7.69684	2.70595e-05	0.000228729	2.67568
Lr_70775	-0.864469	12.6785	-7.7361	2.59729e-05	0.000222696	2.7194
Lr_70923	-0.868113	12.6216	-12.1395	5.8767e-07	2.3577e-05	6.7239
Lr_71322	-0.870748	11.083	-9.83052	3.58487e-06	6.40275e-05	4.82438
Lr_70131B	-0.872052	12.781	-9.45681	4.9683e-06	7.973e-05	4.47883
Lr_71333	-0.873836	13.064	-7.68034	2.75308e-05	0.000231259	2.65726
Lr_70743	-0.87389	11.3236	-6.74254	7.71248e-05	0.000466918	1.55753
Lr_70744	-0.877007	9.69357	-10.9616	1.41826e-06	3.44267e-05	5.80207
640591192	-0.877476	9.86229	-11.3902	1.01973e-06	3.07982e-05	6.14815
Lr_70944	-0.878468	12.0015	-7.49762	3.33966e-05	0.000264809	2.45117
Lr_70549	-0.879626	13.9864	-6.11391	0.000163001	0.000819731	0.758509
Lr_70886C	-0.886461	13.7213	-8.65914	1.03499e-05	0.000121455	3.69955
Lr_70549	-0.886802	13.9991	-6.91341	6.34556e-05	0.000407041	1.76587
Lr_70696	-0.887727	13.8295	-8.72627	9.70979e-06	0.000116258	3.76745
Lr_70997	-0.89047	13.4972	-9.72093	3.94058e-06	6.83373e-05	4.72428
Lr_70666	-0.891343	10.2491	-9.15485	6.51893e-06	9.30995e-05	4.19073
Lr_70454	-0.891808	9.90312	-7.64647	2.85268e-05	0.000237033	2.61935
Lr_71427	-0.894016	13.9419	-8.20078	1.61792e-05	0.000162405	3.22399
Lr_70811	-0.895042	10.3636	-11.7735	7.66244e-07	2.65282e-05	6.44711
640590689	-0.895212	8.00356	-6.59801	9.12081e-05	0.000527809	1.37841
Lr_71021	-0.897	10.7904	-11.0908	1.28251e-06	3.18456e-05	5.90773
Lr_70380	-0.897587	10.6842	-7.30203	4.12292e-05	0.000302701	2.22628
Lr_70743	-0.89766	11.3472	-6.20116	0.000146485	0.00075576	0.87254
Lr_71357	-0.900351	13.8949	-4.28711	0.00194248	0.00552236	-1.87332
Lr_70627	-0.901453	12.5643	-9.66601	4.13331e-06	6.99977e-05	4.67374
640590653	-0.908055	9.22669	-7.37934	3.79161e-05	0.000287499	2.3157
Lr_71401	-0.90825	12.3838	-9.07961	6.98344e-06	9.77681e-05	4.11766
Lr_70415	-0.910427	11.362	-8.24366	1.55042e-05	0.000157562	3.26939
Lr_71087	-0.914014	11.3426	-11.9507	6.73233e-07	2.55661e-05	6.5822
640591099	-0.917133	6.85542	-5.40154	0.000600246	0.00222087	-0.45901
Lr_71428	-0.91849	13.252	-6.75385	7.61267e-05	0.000462437	1.57144
Lr_70591	-0.920471	11.6331	-9.23699	6.0502e-06	8.9112e-05	4.26991
Lr_71322	-0.922902	11.0255	-9.06122	7.10242e-06	9.88278e-05	4.09972
640591192	-0.926772	9.98707	-13.0748	3.07763e-07	1.81817e-05	7.39523
Lr_71430	-0.930797	13.1953	-7.21893	4.51473e-05	0.000323185	2.12936
Lr_70884	-0.935245	13.741	-10.5268	2.00502e-06	4.45414e-05	5.43782
Lr_71427	-0.938275	13.7605	-7.37419	3.81274e-05	0.000288694	2.30977
Lr_70775	-0.939166	12.5453	-9.35016	5.46403e-06	8.47571e-05	4.378
Lr_70911	-0.940311	9.68006	-8.44477	1.27243e-05	0.000138827	3.47979
Lr_70811	-0.941309	10.5109	-11.1892	1.18869e-06	3.1402e-05	5.98744
640590653	-0.941452	9.19575	-9.39668	5.24138e-06	8.26325e-05	4.42211
Lr_70664	-0.942727	11.2349	-7.43023	3.58945e-05	0.00027646	2.37419
Lr_70134A	-0.949699	12.2571	-9.21546	6.16935e-06	9.01261e-05	4.24922
Lr_71087	-0.958311	11.0705	-9.14001	6.60777e-06	9.3788e-05	4.17636
Lr_69022	-0.961806	11.0253	-7.47224	3.43144e-05	0.000269699	2.42224
Lr_70627	-0.96703	12.4618	-11.2883	1.10185e-06	3.12256e-05	6.06699
Lr_70088	-0.967756	11.4159	-13.3557	2.55499e-07	1.67508e-05	7.58742
Lr_70696	-0.968298	13.6822	-8.3973	1.33274e-05	0.000142441	3.4305
Lr_70134A	-0.979005	12.1871	-9.34201	5.50408e-06	8.50285e-05	4.37026
Lr_69022	-0.97983	10.9655	-6.14523	0.000156851	0.000796251	0.799557
Lr_70998	-0.981689	11.5502	-12.0548	6.24451e-07	2.46842e-05	6.66064
Lr_70131B	-0.98173	12.5764	-12.2351	5.48932e-07	2.30551e-05	6.79491
Lr_70589	-0.983611	10.1773	-12.9772	3.28593e-07	1.86862e-05	7.3275
Lr_70088	-0.983997	11.4554	-13.2373	2.76227e-07	1.72571e-05	7.50693
Lr_70812	-0.988381	11.2927	-11.2118	1.16827e-06	3.12282e-05	6.00561
Lr_70600	-0.99208	12.2082	-11.8835	7.06956e-07	2.55661e-05	6.5312
Lr_70600	-0.992368	11.9975	-12.1958	5.64492e-07	2.35249e-05	6.76581
Lr_70380	-0.992897	10.8482	-8.46912	1.24267e-05	0.000136898	3.50498
Lr_70886C	-0.993048	13.6261	-10.6247	1.85273e-06	4.29323e-05	5.52102
Lr_70656	-0.995497	11.8201	-10.3404	2.33476e-06	4.98554e-05	5.27733
Lr_70998	-1.00168	11.6811	-11.7971	7.53055e-07	2.65282e-05	6.46524
Lr_69051	-1.00226	12.3793	-9.83653	3.5664e-06	6.39828e-05	4.82985
640590952	-1.00943	10.8948	-9.44362	5.02681e-06	8.03488e-05	4.46642
640590673	-1.01002	8.88174	-9.95812	3.21452e-06	6.10645e-05	4.93969
Lr_70591	-1.0116	11.0812	-12.9638	3.31574e-07	1.86862e-05	7.31816
Lr_71394	-1.01563	11.2193	-11.2061	1.17338e-06	3.12282e-05	6.00104
Lr_71333	-1.01793	12.1583	-7.96491	2.05184e-05	0.000189857	2.97078
Lr_70924	-1.02022	13.4814	-8.6908	1.00424e-05	0.000118916	3.73163
Lr_70924	-1.02664	13.238	-7.88706	2.22188e-05	0.00020143	2.8859
Lr_70812	-1.02852	11.5091	-13.4978	2.32854e-07	1.6049e-05	7.68307
Lr_70095	-1.0291	11.3019	-9.91761	3.32733e-06	6.19809e-05	4.90323
Lr_71394	-1.03093	11.1956	-10.3942	2.23388e-06	4.82303e-05	5.32391
Lr_69836C	-1.0363	10.6181	-8.84965	8.64379e-06	0.000108572	3.89108
Lr_70595	-1.03798	12.5616	-13.8564	1.84976e-07	1.48422e-05	7.91981
Lr_70595	-1.03885	12.4939	-14.9729	9.33982e-08	9.84527e-06	8.61787
Lr_70666	-1.04076	10.5199	-10.9393	1.44321e-06	3.44832e-05	5.78375
Lr_70589	-1.04758	10.1901	-11.8434	7.2798e-07	2.60255e-05	6.5006
Lr_70656	-1.05134	11.7518	-11.0982	1.27518e-06	3.18456e-05	5.91374
Lr_71294	-1.05213	12.0352	-9.48938	4.82691e-06	7.79263e-05	4.50943
Lr_70823	-1.05404	10.8185	-8.79773	9.07588e-06	0.00011128	3.83923
640590673	-1.05893	9.17081	-10.0609	2.94667e-06	5.81736e-05	5.03163
640591428	-1.06369	10.4214	-8.44216	1.27568e-05	0.000138827	3.47708
Lr_70664	-1.0755	11.4329	-8.89418	8.29108e-06	0.000106155	3.93535
Lr_69836C	-1.07579	10.693	-8.61033	1.08443e-05	0.000126188	3.64992
Lr_69051	-1.08099	12.2893	-12.1416	5.86774e-07	2.3577e-05	6.72549
Lr_70925	-1.08152	11.3849	-14.0554	1.63168e-07	1.39058e-05	8.0485
Lr_71088	-1.09155	12.5795	-11.297	1.09457e-06	3.12256e-05	6.07394
Lr_70095	-1.09192	10.9498	-11.2522	1.13262e-06	3.12256e-05	6.03811
Lr_71411	-1.0935	13.2228	-12.5469	4.4102e-07	2.09816e-05	7.02247
Lr_70672	-1.09881	10.5929	-9.90154	3.37327e-06	6.21052e-05	4.88873
Lr_70032	-1.10173	11.7486	-7.73666	2.59579e-05	0.000222696	2.72002
Lr_70955	-1.10819	12.6692	-15.3405	7.53547e-08	8.80667e-06	8.83557
Lr_71294	-1.10824	11.8389	-11.1227	1.25121e-06	3.14323e-05	5.93366
Lr_70823	-1.10907	10.8298	-11.2819	1.10725e-06	3.12256e-05	6.06186
Lr_70672	-1.11346	10.895	-11.2357	1.14706e-06	3.12282e-05	6.02483
640590952	-1.11488	10.9818	-9.98879	3.13191e-06	6.00499e-05	4.96721
Lr_70955	-1.11491	12.8361	-15.2366	8.00308e-08	9.15416e-06	8.77459
Lr_70588	-1.12183	11.1659	-12.1816	5.70267e-07	2.35702e-05	6.75521
Lr_71411	-1.14032	13.1857	-15.0123	9.12548e-08	9.81171e-06	8.64145
640589854	-1.14221	10.9423	-11.4589	9.6823e-07	2.9805e-05	6.20242
Lr_70588	-1.14273	11.1172	-10.2252	2.56821e-06	5.25642e-05	5.17678
Lr_70593	-1.14595	12.2397	-10.4308	2.16799e-06	4.72225e-05	5.35547
640591428	-1.14773	10.7051	-12.0696	6.17878e-07	2.46053e-05	6.67167
Lr_71088	-1.14842	12.4965	-12.4974	4.56447e-07	2.10851e-05	6.98676
Lr_70594	-1.15211	11.0175	-15.6028	6.48431e-08	7.95416e-06	8.98744
640589854	-1.16458	11.0484	-13.7452	1.98546e-07	1.54694e-05	7.84708
Lr_70744	-1.16854	10.6188	-4.86514	0.000842373	0.00287779	-0.990006
Lr_70750	-1.17659	9.88409	-9.17694	6.38907e-06	9.23324e-05	4.21209
Lr_70032	-1.17943	11.7354	-8.0913	1.80535e-05	0.000175508	3.10719
Lr_69046	-1.19147	10.1253	-12.3191	5.17268e-07	2.27369e-05	6.85673
Lr_70593	-1.19214	12.0605	-11.3296	1.06776e-06	3.12256e-05	6.09993
Lr_71320	-1.19906	12.4736	-14.0323	1.65545e-07	1.39058e-05	8.03367
Lr_70594	-1.20094	11.2199	-16.63	3.67956e-08	6.26401e-06	9.55641
Lr_70750	-1.20458	10.3392	-12.2365	5.4842e-07	2.30551e-05	6.79588
Lr_70751	-1.20527	10.8993	-11.2584	1.12733e-06	3.12256e-05	6.04303
Lr_70925	-1.22789	11.3642	-12.5728	4.33161e-07	2.09816e-05	7.04114
Lr_70671	-1.2319	11.4167	-11.7398	7.85439e-07	2.65567e-05	6.42126
Lr_70751	-1.23333	10.8253	-10.8246	1.5797e-06	3.74118e-05	5.68877
Lr_71320	-1.2515	12.2067	-14.7921	1.0399e-07	1.00101e-05	8.50863
Lr_70749	-1.2547	10.5869	-16.053	5.03745e-08	7.73752e-06	9.24175
Lr_70749	-1.26021	10.6578	-14.7673	1.05539e-07	1.00101e-05	8.49358
Lr_69046	-1.27157	10.2305	-9.58815	4.42454e-06	7.34146e-05	4.60164
Lr_70671	-1.27495	11.5885	-12.1609	5.78732e-07	2.35702e-05	6.73986
640590250	-1.44404	9.73709	-8.43914	1.27943e-05	0.000138954	3.47395
640590250	-1.48992	9.71648	-8.31221	1.44883e-05	0.000150361	3.34157
Lr_70134B	-1.49603	13.3039	-15.5008	6.87247e-08	8.21031e-06	8.92872
Lr_70134B	-1.52758	13.522	-16.8982	3.19082e-08	5.71796e-06	9.69852
640590953	-1.54095	8.69895	-8.06848	1.84734e-05	0.00017751	3.08269
640590953	-1.55323	8.93541	-8.41593	1.3087e-05	0.000141277	3.44987
Lr_70599	-1.56034	11.9402	-17.7966	2.00981e-08	4.15568e-06	10.1565
Lr_70599	-1.56694	11.8357	-17.0888	2.8872e-08	5.35227e-06	9.79798
Lr_70131C	-1.63796	13.2162	-13.4382	2.42073e-07	1.64732e-05	7.64307
640591437	-1.71625	10.9546	-14.7168	1.08786e-07	1.00833e-05	8.46272
640591437	-1.7284	11.0986	-15.8315	5.69873e-08	7.95416e-06	9.11767
[truncated: 10 more rows]

## Sheet: biofilm_vs_batch_GFOLD
#GeneSymbol	GFOLD(0.01) Change*	Log(2) Fold Change
Lr_69000	0	-0.361764
Lr_69001	-0.729651	-1.09873
Lr_69002	0	-0.179561
Lr_69003	-0.250898	-0.490827
Lr_69004	-0.475492	-0.65722
Lr_69005	0	-0.0182151
Lr_69006	0	0.252743
Lr_69007	-0.119285	-0.306055
Lr_69008	0	-0.0435881
Lr_69010	-0.187918	-0.307662
Lr_69011	-0.00444683	-0.346814
Lr_69012	0	-0.321963
Lr_69013	0	-0.163637
Lr_69014	0	0.275666
Lr_69015	0	0.00207097
Lr_69016	0	-0.234652
Lr_69017	-0.322696	-0.458215
Lr_69018	-0.214787	-0.471496
Lr_69019	-0.562758	-0.833704
Lr_69020	-0.718168	-1.38166
Lr_69021	0	-0.65722
Lr_69022	-1.80924	-1.94157
Lr_69023	0.289046	2.33868
Lr_69024	0	0.348729
Lr_69025	-0.0383195	-0.447282
Lr_69026	0	-0.191839
Lr_69027	0.556138	1.32855
Lr_69028	0	-0.0800605
Lr_69029	0	0.0313808
Lr_69030	0	0.775739
Lr_69031	0	0.638236
Lr_69032	0	1.05327
Lr_69033	0	0.0532734
Lr_69034	0	0.123663
Lr_69035	0	0.638236
Lr_69036	0	1.29031
Lr_69037	0	0.103899
Lr_69038	0.0144995	0.702366
Lr_69039	0	0.223198
Lr_69040	0	0.375202
Lr_69041	0	0.468311
Lr_69042	0	-0.892279
Lr_69043	-0.292323	-1.41239
Lr_69044	-0.948623	-1.17784
Lr_69045	-0.917296	-1.57233
Lr_69046	-0.00573157	-0.554409
Lr_69048	-0.535575	-0.806661
Lr_69049	0	0.638236
Lr_69050	0	0.453204
Lr_69051	-0.729647	-1.1273
Lr_69052	-0.464406	-0.799685
Lr_69053	0	1.80816
Lr_69054	0	-0.039836
Lr_69055	0	-0.308815
Lr_69056	0	-0.207959
Lr_69057	0	-0.0445739
Lr_69058	-0.136884	-0.425894
Lr_69059	0	-0.0856004
Lr_69060	-0.255423	-0.626411
Lr_69061	-0.513499	-0.756137
Lr_69062	0.513772	0.790939
Lr_69063	-0.0182548	-0.262754
Lr_69064	0	0.276836
Lr_69065	0	-0.0601084
Lr_69066	-0.218733	-0.728546
Lr_69067	-0.168228	-0.523127
Lr_69068	-0.404063	-0.69725
Lr_69069	0	-0.206486
Lr_69070	-1.25344	-1.30779
Lr_69071	0	-0.234009
Lr_69072	-0.650513	-1.11665
Lr_69073	-0.0631824	-0.892279
Lr_69074	-0.186526	-0.752955
Lr_69075	0	-0.403584
Lr_69076	0	-0.414231
Lr_69077	0	-0.361764
Lr_69078	0	0.131276
Lr_69079	0	1.17429
Lr_69080	0	2.2232
Lr_69081	0.0475194	1.77574
Lr_69082	0	1.15281
Lr_69083	0	0.918344
Lr_69084	0.419129	3.44559
Lr_69085	0.706687	1.41353
Lr_69086	1.17088	2.61224
Lr_69087	0.120588	1.68886
Lr_69088	0	1.31631
Lr_69089	0	1.7257
Lr_69090	0.178384	1.73777
Lr_69091	0	1.7257
Lr_69092	0.309734	1.32273
Lr_69093	0.0930773	1.55577
Lr_69094	0.490746	1.32105
Lr_69095	1.10378	3.03055
Lr_69096	0.306802	1.57112
Lr_69097	0	0.316308
Lr_69098	0.176336	1.01675
Lr_69099	0.0475194	1.77574
Lr_69100	0	1.40377
Lr_69101	0	0.90127
Lr_69102	0	1.28209
Lr_69103	0	1.04033
Lr_69104	0	-0.361764
Lr_69105	0.111097	1.52576
Lr_69106	0	0.638236
Lr_69107	0	0.000806003
Lr_69108	0	0.316308
Lr_69109	0	0.5387
Lr_69110	0	0.107721
Lr_69111	0	1.48623
Lr_69112	0	0.43969
Lr_69113	0.332502	2.2232
Lr_69114	0	0.0532734
Lr_69115	0	0.531321
Lr_69116	0	0.725699
Lr_69117	0.303266	1.91125
Lr_69118	0.900336	1.91508
Lr_69119	0.393092	1.27869
Lr_69120	0	-1.36176
Lr_69122	0	1.2232
Lr_69124	0	0.178804
Lr_69125	0	-0.361764
Lr_69126	0	2.96016
Lr_69127	0	-0.361764
Lr_69128	0	0.0976675
Lr_69129	0	-0.513767
Lr_69130	0	-0.361764
Lr_69131	0	-1.51377
Lr_69132	0	-0.584156
Lr_69133	0	0.375202
Lr_69134	-0.0792757	-1.94673
Lr_69135	0	-0.361764
Lr_69136	0	-1.36176
Lr_69137	0	-0.361764
Lr_69138	0	0.223198
Lr_69139	0	0.0532734
Lr_69140	0	-1.68369
Lr_69141	0	1.2232
Lr_69142	0	0.0532734
Lr_69143	0	-0.162455
Lr_69144	0	0.555774
Lr_69145	0.0494341	1.69713
Lr_69146	0	-0.946727
Lr_69147	0	0.512705
Lr_69148	0	-0.563398
Lr_69149	0	-1.53169
Lr_69150	0	-0.999194
Lr_69151	0	2.2232
Lr_69152	0	-0.361764
Lr_69153	0	1.96016
Lr_69154	0	1.2232
Lr_69155	0	2.2232
Lr_69156	0	-0.361764
Lr_69157	0	-0.361764
Lr_69158	0	1.63824
Lr_69159	0	0.638236
Lr_69160	0	-0.543967
Lr_69161	0	-1.2793
Lr_69162	-0.13937	-0.169119
Lr_69163	0	1.44559
Lr_69164	0	2.2232
Lr_69165	0	-0.776802
Lr_69166	0	1.56424
Lr_69167	0.538689	2.54513
Lr_69168	0	0.638236
Lr_69169	0	0.316308
Lr_69170	0	-1.16912
Lr_69171	0	0.316308
Lr_69172	0	2.96016
Lr_69173	0	1.09767
Lr_69174	0	1.63824
Lr_69175	0	2.80816
Lr_69176	0	1.63824
Lr_69177	0	1.2232
Lr_69178	0.764072	2.09767
Lr_69179	0	0.223198
Lr_69180	0	1.28209
Lr_69181	0	1.2232
Lr_69182	0	-1.36176
Lr_69183	0	0.933692
Lr_69184	0	0.638236
Lr_69185	0	0.223198
Lr_69186	0	1.2232
Lr_69187	0	0.445591
Lr_69188	0.239116	2.03055
Lr_69189	0.127129	2.05327
Lr_69190	0.186231	0.696183
Lr_69191	0	0.364061
Lr_69192	0	0.555774
Lr_69193	0.0536584	0.514364
Lr_69194	0	-0.193258
Lr_69196	-0.399758	-0.538845
Lr_69197	-1.73166	-1.81834
Lr_69198	-0.00512034	-0.390146
Lr_69199	-0.309797	-0.99648
Lr_69200	-0.581635	-1.06076
Lr_69201	-0.280307	-0.807828
Lr_69202	0	-0.0722575
Lr_69203	0	0.0281824
Lr_69204	0	0.123663
Lr_69205	0.599888	1.21014
Lr_69206	0.533562	1.2409
Lr_69207	0	1.47474
Lr_69208	0	0.204936
Lr_69209	0	0.258205
Lr_69210	0.280668	1.44559
Lr_69211	0	-0.113837
Lr_69212	0	-0.0987297
Lr_69213	0	0.567847
Lr_69214	-0.21746	-0.494576
Lr_69215	-0.733912	-0.92197
Lr_69216	-0.0778319	-0.538087
Lr_69217	-1.00002	-1.16746
Lr_69218	0	-0.361764
Lr_69219	0.390805	1.09767
Lr_69220	0	1.63824
Lr_69221	0	1.96016
Lr_69222	0	0.760226
Lr_69223	0.40136	0.91387
Lr_69224	0.938632	1.66926
Lr_69225	0.387852	0.75853
Lr_69226	-0.0865163	-0.58173
Lr_69227	0	0.486233
Lr_69228	1.02663	1.55762
Lr_69229	0	0.261382
Lr_69230	0	0.564235
Lr_69231	0	1.03055
Lr_69232	0	-0.155313
Lr_69233	-0.219572	-0.588192
Lr_69234	0	0.437937
Lr_69235	-0.269286	-0.754909
Lr_69236	-0.675455	-1.2793
Lr_69237	0	-0.477241
Lr_69238	0	-1.68369
Lr_69239	0	0.445591
Lr_69240	0	-1.0622
Lr_69241	0	-1.16912
Lr_69242	0	-1.20976
Lr_69243	-0.0123149	-0.257984
Lr_69244	0.154663	1.96016
Lr_69245	0	0.0426262
Lr_69246	0	-0.0457366
Lr_69247	0	-0.280336
Lr_69248	0	-0.153177
Lr_69249	-0.0990174	-0.29465
Lr_69250	0	-0.468679
Lr_69251	0	-0.385223
Lr_69252	-0.241308	-0.701993
Lr_69253	0	-1.01384
Lr_69254	0	-0.0462623
Lr_69255	0	-0.847191
Lr_69256	0	-0.289614
Lr_69257	-0.722856	-1.16675
Lr_69258	-0.539833	-1.02776
Lr_69259	-0.100732	-0.911961
Lr_69260	-0.498324	-0.914918
Lr_69261	0	-0.790607
Lr_69262	0	-0.127299
Lr_69263	0	-0.361764
Lr_69264	0.42542	2.3012
Lr_69265	-0.785835	-1.31201
Lr_69266	0	0.48151
Lr_69267	-0.11328	-0.740276
Lr_69268	-0.110337	-0.946727
Lr_69269	-0.204094	-0.811071
Lr_69270	-0.571275	-1.42888
Lr_69271	1.0045	2.60171
Lr_69272	1.55446	2.17429
Lr_69273	2.00638	2.46421
Lr_69274	-1.49566	-1.98831
Lr_69275	0	1.2232
Lr_69276	0	-0.361764
Lr_69277	0	0.960164
Lr_69278	0	0.223198
Lr_69279	0	0.209393
Lr_69280	0	-0.400238
Lr_69281	0	-0.123153
Lr_69282	0	0.0946142
Lr_69283	0	-0.0647823
Lr_69284	0	0.109988
Lr_69285	-0.223421	-0.477906
Lr_69286	-0.678123	-1.11784
Lr_69287	-0.00923873	-0.665156
Lr_69288	0	-0.515798
Lr_69289	0	-0.177438
Lr_69290	0.457023	0.970432
Lr_69291	0.289046	2.33868
Lr_69292	1.32215	1.73585
Lr_69293	0	-0.361764
Lr_69294	0	-0.398758
Lr_69295	0	0.162256
Lr_69296	0	-0.361764
Lr_69297	0	1.44559
Lr_69298	0	0.960164
Lr_69299	0	0.638236
Lr_69300	0	0.327896
Lr_69301	0	-0.315221
Lr_69302	-0.159398	-0.445726
Lr_69303	0	0.0407825
Lr_69304	0	-0.0479054
Lr_69305	0	-0.209061
Lr_69306	0	-0.802337
Lr_69307	0	-1.36176
Lr_69308	0	-0.361764
Lr_69309	0	0.0532734
Lr_69310	-0.155312	-0.169119
Lr_69311	0	-0.164618
Lr_69312	0	-0.361764
Lr_69313	-0.77334	-1.04898
Lr_69314	0	0.680056
Lr_69315	0	0.110989
Lr_69316	0.334655	2.01675
Lr_69317	0	0.585769
Lr_69318	0	0.403771
Lr_69319	0	-0.748787
Lr_69320	0	1.08569
Lr_69321	0	-0.506154
Lr_69322	0	-0.296176
Lr_69323	0	-0.513767
Lr_69324	0	-0.361764
Lr_69325	4.02847	6.78798
Lr_69327	0	-0.323796
Lr_69328	0.649285	2.63824
Lr_69329	0	1.2232
Lr_69330	0	-0.191839
Lr_69331	0	0.638236
Lr_69332	0	-0.361764
Lr_69333	0	-0.361764
Lr_69335	0	1.05327
Lr_69336	-0.798863	-0.919866
Lr_69337	0	0.415844
Lr_69338	2.88661	3.18035
Lr_69340	0	-0.361764
Lr_69342	1.25219	2.09767
Lr_69343	0	1.51271
Lr_69344	0	0.426732
Lr_69345	-0.406369	-0.752405
Lr_69346	0	-0.15665
Lr_69347	-0.565108	-1.07703
Lr_69348	-0.344544	-0.573762
Lr_69349	-0.752502	-0.993293
Lr_69350	-0.790014	-0.949352
Lr_69351	2.438	2.90727
Lr_69353	-0.7402	-1.01171
Lr_69354	-0.86588	-1.22426
Lr_69355	0	0.0532734
Lr_69356	0	1.12366
Lr_69357	-0.105279	-0.683692
Lr_69358	-0.118203	-0.618922
Lr_69359	0	-0.381129
Lr_69360	3.43298	3.85494
Lr_69361	3.47686	4.16806
Lr_69362	3.65701	4.23969
Lr_69363	3.67765	4.22684
Lr_69364	-1.5497	-1.79077
Lr_69365	-1.20636	-1.58226
Lr_69366	-0.664945	-1.14417
Lr_69367	0	0.749267
Lr_69368	-0.258662	-0.617265
Lr_69369	-0.256573	-0.610152
Lr_69370	2.34007	2.773
Lr_69371	0	0.0914927
Lr_69372	0	-0.399732
Lr_69373	0	-0.247204
Lr_69375	0.960315	2.36616
Lr_69376	0.15236	0.475441
Lr_69379	0	-0.361764
Lr_69380	0	0.101636
Lr_69381	0	0.638236
Lr_69382	0	1.2232
Lr_69383	0	0.266267
Lr_69386	0	0.123663
Lr_69387	0	0.830881
Lr_69388	0	-0.624798
Lr_69389	0	0.753713
Lr_69390	0	-0.204223
Lr_69391	0	0.426732
Lr_69392	1.13891	1.21208
Lr_69393	-0.202061	-0.361764
Lr_69394	-0.497438	-0.66932
Lr_69395	0.401533	1.07636
Lr_69396	0	-0.425894
Lr_69397	0	-0.242536
Lr_69398	0	0.0281824
Lr_69399	-0.373191	-0.709687
Lr_69400	-0.086355	-0.699933
Lr_69401	-0.178468	-0.506499
Lr_69402	0	-0.320541
Lr_69403	-0.342685	-0.611284
Lr_69404	0	0.347187
Lr_69405	-0.355322	-0.649046
Lr_69406	-0.341837	-0.731714
Lr_69407	0	0.561615
Lr_69408	0	0.179697
Lr_69409	0	-0.166213
Lr_69410	-0.575152	-0.865395
Lr_69411	0	0.188433
Lr_69412	0	-0.441934
Lr_69413	-0.262496	-0.712839
Lr_69414	0	-0.420658
Lr_69415	0	-0.276875
Lr_69416	0	0.737772
Lr_69417	0	-0.709687
Lr_69418	0	-0.651271
Lr_69419	0	0.581652
Lr_69420	0	-0.405485
Lr_69421	0.90397	1.62313
Lr_69422	0	-0.361764
Lr_69423	-0.0695728	-0.347017
Lr_69424	0	-0.00927221
Lr_69425	0	0.960164
Lr_69426	-0.227229	-0.654811
Lr_69427	0	0.183334
Lr_69428	0.136152	1.0229
Lr_69429	0	0.0426262
Lr_69430	0	0.0387739
Lr_69431	0	0.415844
Lr_69432	0	0.692684
Lr_69433	0	0.426732
Lr_69434	0	0.223198
Lr_69436	-0.308371	-0.411109
Lr_69437	-0.112805	-0.34168
Lr_69438	0	0.00352039
Lr_69439	0	0.121177
Lr_69440	-0.0204301	-0.243993
Lr_69441	0	-0.0387557
Lr_69442	0	-0.155516
Lr_69443	-0.932347	-1.11696
Lr_69444	0	-1.00562
Lr_69445	0	0.116283
Lr_69446	0	-0.499268
Lr_69447	0	0.399048
Lr_69448	0.360466	1.96016
Lr_69449	0	0.375202
Lr_69450	0	-0.946727
Lr_69451	-0.891017	-1.11136
Lr_69452	0	0.210142
Lr_69453	0	0.325078
Lr_69454	0.113416	0.481135
Lr_69455	0.200651	0.460866
Lr_69456	0	0.236495
Lr_69457	0	0.403771
Lr_69458	-0.0152897	-0.616337
Lr_69459	0	-0.175351
Lr_69460	0	-0.522229
Lr_69461	-0.313102	-0.601434
Lr_69462	-0.712086	-1.18244
Lr_69463	0	-0.361764
Lr_69464	-0.223496	-0.385196
Lr_69465	0	-0.361764
Lr_69466	0	-0.361764
Lr_69468	-0.381296	-0.683692
Lr_69469	0	-0.31069
Lr_69470	0	-0.268655
Lr_69471	-0.889461	-1.06129
Lr_69473	-0.609682	-0.871625
Lr_69474	-0.419387	-1.05208
Lr_69475	-1.04038	-1.32034
Lr_69476	-0.811729	-1.01846
Lr_69477	0.264029	1.06145
Lr_69478	0.936963	1.55077
Lr_69479	0.177771	0.481894
Lr_69480	0.10199	0.283657
Lr_69481	0.279994	0.414008
Lr_69482	0.54689	0.944897
Lr_69484	0	-0.281594
Lr_69485	-0.942704	-1.17692
Lr_69486	-0.705084	-1.07411
Lr_69487	-0.350362	-0.617291
Lr_69488	-0.0403823	-0.531689
Lr_69489	-0.536524	-0.883717
Lr_69490	-0.156929	-0.546604
Lr_69491	-0.0860264	-0.361764
Lr_69492	0	-0.265088
Lr_69493	-0.299469	-0.82889
Lr_69494	0	0.260762
Lr_69495	0.563864	1.43342
Lr_69496	-0.726059	-1.05875
Lr_69497	-0.692771	-1.34266
Lr_69498	-0.103134	-0.584156
Lr_69499	-0.482077	-1.00387
Lr_69500	0	-0.748787
Lr_69501	-0.0233191	-0.483755
Lr_69502	0	-0.322236
Lr_69503	0	0.228048
Lr_69504	0	-0.361764
Lr_69505	0	0.152809
Lr_69506	0	0.354443
Lr_69507	0	-0.361764
Lr_69508	2.0264	2.9077
Lr_69509	0	0.555774
Lr_69510	0	0.329286
Lr_69511	0.370326	1.07881
Lr_69512	0	0.0614474
Lr_69513	0	0.638236
Lr_69514	0.236757	1.05327
Lr_69515	0.791393	1.14897
Lr_69516	0	0.616862
Lr_69517	0	1.58577
Lr_69518	0.585922	0.919582
Lr_69519	0.397212	0.980155
Lr_69520	0.633383	0.867867
Lr_69521	0	1.02526
Lr_69522	0	0.383663
Lr_69523	0	0.589326
Lr_69524	0.623983	1.1201
Lr_69525	0.0445425	0.720698
Lr_69526	0.696798	1.3607
Lr_69527	1.18782	2.0102
Lr_69528	1.02117	1.85455
Lr_69529	0.138755	0.529302
Lr_69530	0	0.160463
Lr_69531	0	0.545127
Lr_69532	0	0.223198
Lr_69533	0.290331	0.696535
Lr_69534	0	0.0811794
Lr_69535	0	0.0928018
Lr_69536	0	0.161798
Lr_69537	-0.242021	-1.07546
Lr_69538	0	-0.361764
Lr_69539	0.752151	3.7257
Lr_69540	1.63964	2.77872
Lr_69541	0	2.63824
Lr_69543	1.55005	3.09767
Lr_69544	1.23427	2.3012
Lr_69545	1.02346	2.96016
Lr_69546	0	-0.361764
Lr_69547	0.129872	1.63824
Lr_69548	1.01913	2.47474
Lr_69549	0.394841	2.1618
Lr_69550	0.0422839	1.51271
Lr_69551	2.34102	3.83987
Lr_69552	1.79025	2.92027
Lr_69553	1.99202	2.71719
Lr_69554	1.35984	2.78508
Lr_69555	1.5043	2.91834
Lr_69556	1.13268	2.12762
Lr_69557	2.13515	2.85547
Lr_69558	1.70874	3.00747
Lr_69559	1.79025	2.92027
Lr_69560	1.55005	3.09767
Lr_69561	0.289046	3.33868
Lr_69562	1.02346	2.96016
Lr_69563	1.23547	3.00747
Lr_69564	0.781551	2.40377
Lr_69565	1.71533	3.33868
Lr_69566	0	0.84974
Lr_69567	0.541674	1.36759
Lr_69568	0.19802	1.90127
Lr_69569	0.239116	2.03055
Lr_69570	1.74145	3.03817
Lr_69571	0	0.254907
Lr_69572	0.609799	1.96016
Lr_69573	0	0.426732
Lr_69574	0	1.96016
Lr_69575	0	1.28209
Lr_69576	0	-0.387299
Lr_69577	0	0.606527
Lr_69578	0	0.669263
Lr_69579	0	1.31631
Lr_69580	0	0.576835
Lr_69582	-0.571765	-0.717812
Lr_69584	0	-0.384484
Lr_69585	1.10378	4.03055
Lr_69587	-0.254105	-0.946727
Lr_69588	0	0.330114
Lr_69589	0	-0.158947
Lr_69590	0	0.164782
Lr_69591	0	0.0167475
Lr_69592	0	0.386697
Lr_69593	0	0.737772
Lr_69594	-0.788082	-0.923145
Lr_69595	-0.0705028	-0.567083
Lr_69596	-1.07857	-1.2248
Lr_69597	-0.349596	-0.615681
Lr_69598	-0.118538	-0.627839
Lr_69599	-0.301552	-0.790098
Lr_69600	-0.92332	-1.11338
Lr_69601	-1.17992	-1.30893
Lr_69602	0	-0.108007
Lr_69603	-0.683843	-0.897096
Lr_69604	-0.626518	-0.843633
Lr_69606	-0.099667	-0.265373
Lr_69607	0	-0.093568
Lr_69608	0	0.445591
Lr_69609	-0.0739138	-0.394629
Lr_69610	0	-0.194867
Lr_69611	0	0.161798
Lr_69612	-0.923964	-1.1199
Lr_69613	-0.879043	-1.20773
Lr_69614	0	-0.131758
Lr_69615	-0.107929	-0.40775
Lr_69616	-0.36002	-0.618539
Lr_69617	0	-1.36176
Lr_69618	-0.579241	-0.900837
Lr_69619	0	-0.361764
Lr_69620	0	0.290313
Lr_69621	0	0.266267
Lr_69622	0	-0.245622
Lr_69623	0	-0.0193719
Lr_69625	0.0789777	0.206085
Lr_69626	-0.428883	-0.709687
Lr_69627	-0.133718	-0.496852
Lr_69628	-0.294715	-0.868724
Lr_69629	-0.507935	-0.905386
Lr_69630	-0.00882938	-0.414231
Lr_69631	-0.407768	-0.971818
Lr_69632	0	-0.247431
Lr_69633	0	0.393123
Lr_69634	-1.2223	-1.36093
Lr_69636	-1.25057	-1.36974
Lr_69637	-0.476405	-0.907732
Lr_69638	0	-0.222668
Lr_69639	-0.0230022	-0.283762
Lr_69640	0	-0.336001
Lr_69641	0	0.251213
Lr_69642	-0.148686	-0.525263
Lr_69643	-0.131139	-0.386855
Lr_69644	0	-0.204223
Lr_69645	0	-0.361764
Lr_69646	-0.00944581	-0.217928
Lr_69647	-1.34741	-1.55515
Lr_69648	0	0.397228
Lr_69649	0	1.16875
Lr_69650	-0.890658	-1.22913
Lr_69651	0	-0.43452
Lr_69652	0	-0.431305
Lr_69653	0	0.503306
Lr_69654	0	-0.169119
Lr_69655	0	-0.298339
Lr_69656	0	0.638236
Lr_69657	0	-0.361764
Lr_69658	0	1.63824
Lr_69659	-0.0408828	-0.384366
Lr_69660	-0.397703	-0.662572
Lr_69661	-0.0969852	-0.466734
Lr_69662	0	-0.577493
Lr_69663	-0.0198475	-0.854804
Lr_69664	0	0.183
Lr_69665	-0.212808	-0.591246
Lr_69666	0	0.254907
Lr_69667	-0.363839	-0.609914
Lr_69668	-0.00167994	-0.214629
Lr_69669	-0.536046	-0.701251
Lr_69670	0.263376	0.980628
Lr_69671	0	-0.183058
Lr_69672	3.61077	5.3797
Lr_69674	0.758291	1.53132
Lr_69675	0	-0.568215
Lr_69676	-0.377372	-0.85209
Lr_69677	-0.373062	-1.25485
Lr_69678	0	-0.453687
Lr_69679	0	-0.776802
Lr_69680	0	0.477771
Lr_69681	0	0.486233
Lr_69682	0	0.152809
Lr_69683	0.777904	1.46831
Lr_69684	0	-0.0987297
Lr_69685	0	1.51271
Lr_69686	0	-0.361764
Lr_69687	1.91966	4.76752
Lr_69689	0	0.223198
Lr_69690	0.239939	0.970811
Lr_69691	0	1.05327
Lr_69692	0	-0.0803511
Lr_69693	0	-0.135488
Lr_69694	0	1.2232
Lr_69695	0	0.753713
Lr_69696	0	0.638236
Lr_69697	0.189331	0.512705
Lr_69698	-0.479208	-0.864932
Lr_69699	0	-0.463644
Lr_69700	-0.0686511	-0.415631
Lr_69701	0	-0.876337
Lr_69702	-0.787651	-1.00073
Lr_69703	-0.364515	-0.611259
Lr_69704	0	-0.531689
Lr_69705	0	-1.36176
Lr_69706	-1.19442	-1.74969
Lr_69707	0	-0.335769
Lr_69708	0	-0.00222169
Lr_69709	0.154663	1.96016
Lr_69710	0	0.531321
Lr_69711	-0.596231	-1.11665
Lr_69712	0.692344	1.55077
Lr_69713	1.55573	2.0712
Lr_69714	0	0.51048
Lr_69715	0	-0.0640835
Lr_69716	0.674626	1.35011
Lr_69717	0.616992	1.33011
Lr_69718	1.33146	2.70433
Lr_69719	3.62435	3.90096
Lr_69720	0.00305156	0.240792
Lr_69721	2.30971	2.43159
Lr_69722	-0.608758	-1.16537
Lr_69723	0	0.468311
Lr_69724	-0.355039	-0.673507
Lr_69725	0	-0.0229622
Lr_69726	0	-0.361764
Lr_69727	0	0.531321
Lr_69728	0	-1.02473
Lr_69729	0	-0.897817
Lr_69730	0	1.09767
Lr_69731	-0.271513	-0.946727
Lr_69732	0	-0.602772
Lr_69733	0	2.44559
Lr_69734	0	-0.361764
Lr_69735	0	-0.361764
Lr_69736	0	-0.361764
Lr_69737	0	2.80816
Lr_69738	0.0481629	1.34873
Lr_69739	1.02346	2.96016
Lr_69740	0	2.44559
Lr_69741	0	0.638236
Lr_69742	0	3.09767
Lr_69743	1.72113	3.18256
Lr_69744	0	1.96016
Lr_69745	1.74496	3.36616
Lr_69746	1.38696	4.28209
Lr_69747	1.90754	3.35705
Lr_69748	0	2.2232
Lr_69749	0	3.09767
Lr_69750	1.56821	4.44559
Lr_69751	0	3.09767
Lr_69752	0	3.09767
Lr_69753	0	2.63824
Lr_69754	0	2.2232
Lr_69755	1.38696	3.28209
Lr_69756	1.02346	3.96016
Lr_69757	0	1.63824
Lr_69758	1.77933	4.63824
Lr_69759	1.56821	4.44559
Lr_69760	1.30269	2.8709
Lr_69761	0	0.677764
Lr_69762	0.629431	2.2705
Lr_69763	0.314466	1.09195
Lr_69764	0	1.63824
Lr_69765	0.267907	1.96016
Lr_69766	0	1.63824
Lr_69767	0	3.09767
Lr_69768	0	2.2232
Lr_69769	0	2.2232
Lr_69770	0	0.90127
Lr_69771	0	1.2232
Lr_69772	1.02346	2.96016
Lr_69773	0	2.63824
Lr_69774	2.86697	4.6606
Lr_69775	0.365905	1.79024
Lr_69776	0.512849	2.3752
Lr_69777	1.33562	3.09767
Lr_69778	1.9875	3.59243
Lr_69779	0.127129	2.05327
Lr_69780	0	1.54513
Lr_69781	0	1.96016
Lr_69782	0	2.63824
Lr_69783	0	0.960164
Lr_69784	0	1.3752
Lr_69785	0	2.80816
Lr_69786	0.990197	2.39312
Lr_69787	0	2.80816
Lr_69788	0	0.638236
Lr_69789	0	1.96016
Lr_69790	0	1.2232
Lr_69791	0	-0.0722575
Lr_69792	0.46153	1.92364
Lr_69793	3.52942	3.76944
Lr_69795	0.667538	1.52805
Lr_69797	3.98661	5.52088
Lr_69799	2.08506	2.92117
Lr_69800	3.3988	4.02505
Lr_69802	3.68001	4.02081
Lr_69804	0	-0.361764
Lr_69806	0	-0.361764
Lr_69808	0	-0.361764
Lr_69810	3.69043	4.22491
Lr_69816	0	2.44559
Lr_69817	0	-0.361764
Lr_69819	0	-0.361764
Lr_69822	0	0.486233
Lr_69823	0	-0.17734
Lr_69824	0	-0.123359
Lr_69825	0.276599	0.632633
Lr_69826	0	-0.320245
Lr_69827	-0.386238	-0.634933
Lr_69828	0	-0.4613
Lr_69829	-0.285559	-0.478001
Lr_69830	0.118295	1.0645
Lr_69831	0	0.200831
Lr_69832	0	-0.361764
Lr_69833	0	-0.361764
Lr_69834	-0.257512	-0.912779
Lr_69835	0	0.0305533
Lr_69836	-1.24899	-1.61231
Lr_69837	-0.962164	-1.37703
Lr_69838	-1.43546	-1.68853
Lr_69839	-0.0784591	-0.393473
Lr_69840	-0.623126	-0.795375
Lr_69841	-0.528885	-1.12209
Lr_69842	-1.14388	-1.34892
Lr_69843	-0.543425	-0.924007
Lr_69844	-0.527579	-0.715512
Lr_69845	-0.286287	-0.552586
Lr_69846	0	-0.082931
Lr_69847	1.53308	2.84335
Lr_69848	2.1796	2.42683
Lr_69849	0	-0.104164
Lr_69850	0	0.725699
Lr_69851	0	-0.361764
Lr_69852	0	1.2232
Lr_69853	0	-0.0138408
Lr_69854	0.509549	1.09141
Lr_69855	0	-0.0229622
Lr_69856	0.434971	1.20214
Lr_69857	0	0.585769
Lr_69858	-0.037947	-0.537336
Lr_69859	0	0.462664
Lr_69860	0	0.102517
Lr_69861	0	0.176201
Lr_69862	-1.58508	-1.86991
Lr_69863	-0.745006	-1.20773
Lr_69864	0.139081	0.440185
Lr_69865	0.145498	0.404746
Lr_69866	1.39218	1.65281
Lr_69867	0	-0.191839
Lr_69868	-0.420899	-0.797863
Lr_69869	0	0.060927
Lr_69870	0	-0.259884
Lr_69871	0	0.638236
Lr_69872	-0.13937	-0.169119
Lr_69873	0	0.583788
Lr_69874	-1.35366	-1.65014
Lr_69875	-0.198123	-0.743635
Lr_69876	-0.296975	-0.823095
Lr_69877	-0.925065	-1.19727
Lr_69878	0.247123	0.773396
Lr_69879	0	1.10772
Lr_69880	0	-0.267127
Lr_69881	0	-0.361764
Lr_69882	0	1.2232
Lr_69884	-0.537939	-0.78467
Lr_69885	-0.205304	-0.59309
Lr_69886	2.06437	2.58131
Lr_69887	-0.0480444	-0.575889
Lr_69888	0.0553829	0.542376
Lr_69889	0	-0.406502
Lr_69890	0	1.2232
Lr_69891	0	0.753713
Lr_69892	0	0.512705
Lr_69893	0.488028	1.43179
Lr_69894	0	1.63824
Lr_69895	1.00675	1.61686
Lr_69896	0.83291	1.68006
Lr_69897	0.433684	0.860628
Lr_69898	0	-0.361764
Lr_69899	0	0.375202
Lr_69900	0.127129	2.05327
Lr_69901	0	0.638236
Lr_69902	0.597384	1.07286
Lr_69903	0	0.504969
Lr_69904	0.716605	1.63824
Lr_69905	0	1.63824
Lr_69906	0.183745	0.541451
Lr_69907	2.10987	3.2232
Lr_69908	0.986778	2.44559
Lr_69909	0	1.63824
Lr_69910	0	1.2232
Lr_69911	0	2.44559
Lr_69912	0	1.44559
Lr_69913	0	1.63824
Lr_69914	0	-0.361764
Lr_69915	0	0.638236
Lr_69916	0	0.0167475
Lr_69917	0	-0.361764
Lr_69918	0	-0.361764
Lr_69919	0	0.638236
Lr_69920	0	1.44559
Lr_69921	0	-0.361764
Lr_69922	-0.155312	-0.169119
Lr_69923	0	1.51271
Lr_69924	0	-1.47724
Lr_69925	-0.158472	-0.527573
Lr_69926	0	1.2232
Lr_69927	0	2.63824
Lr_69928	0	1.2232
Lr_69929	0	1.2232
Lr_69930	0	1.2232
Lr_69931	0	0.638236
Lr_69932	0	0.638236
Lr_69933	0	1.63824
Lr_69934	0	-0.361764
Lr_69935	0	1.44559
Lr_69936	0	0.0532734
Lr_69937	0	-0.683692
Lr_69938	0	1.3752
Lr_69939	0	-0.724334
Lr_69940	0	1.75371
Lr_69941	-0.789161	-1.15927
Lr_69942	-1.24309	-1.43479
Lr_69943	-1.36932	-1.52422
Lr_69944	-1.06962	-1.26477
Lr_69945	-0.723018	-1.15775
Lr_69946	-0.638987	-0.876337
Lr_69947	-1.37786	-1.57225
Lr_69948	-1.55421	-1.78309
Lr_69949	0	0.531321
Lr_69950	0	-1.53169
Lr_69951	-0.710865	-1.02228
Lr_69952	0	-0.139372
Lr_69953	-0.584842	-1.17332
Lr_69954	-0.463528	-0.637958
Lr_69957	0	-0.246287
Lr_69958	0	-0.0592013
Lr_69959	0	-0.132282
Lr_69960	0	0.453811
Lr_69961	0	0.0788085
Lr_69963	-0.849324	-0.917827
Lr_69967	0	-0.128303
Lr_69968	-0.368045	-0.457876
Lr_69969	-0.48935	-0.548791
Lr_69991	-1.21482	-1.41263
Lr_69992	0	0.375202
Lr_69993	-1.14748	-1.20955
Lr_69996	0	1.80816
Lr_69997	0	0.461358
Lr_69998	0.385651	0.440697
Lr_69999	0.592588	0.652604
Lr_70000	0.425297	1.00639
Lr_70001	0	-0.361764
Lr_70002	0	-0.361764
Lr_70003	0.458001	0.603338
Lr_70004	0.139962	0.585125
Lr_70005	-0.162276	-0.282027
Lr_70006	0	-0.11831
Lr_70007	0.146484	3.2232
Lr_70009	1.02346	2.96016
Lr_70011	0	-0.361764
Lr_70013	1.51733	3.26273
Lr_70015	0	-0.361764
Lr_70017	0.482561	1.133
Lr_70018	-0.385858	-0.659988
Lr_70019	1.01184	2.80816
Lr_70020	0	-0.138181
Lr_70021	-0.349487	-0.937624
Lr_70022	-0.638789	-1.03822
Lr_70023	-0.649168	-0.832368
Lr_70024	0	0.186299
Lr_70025	0	-0.260481
Lr_70026	-1.354	-1.7813
Lr_70027	-1.81629	-2.25729
Lr_70028	0	-0.361764
Lr_70029	0	0.155635
Lr_70030	0	0.133001
Lr_70031	0	-0.405707
Lr_70032	0	-0.441199
Lr_70033	0	-0.0452904
Lr_70034	0	0.0221509
Lr_70035	-0.578189	-0.724853
Lr_70036	0	0.555774
Lr_70037	0	1.3752
Lr_70038	0.358826	0.850781
Lr_70039	0	0.0736221
Lr_70040	0.0422298	0.472226
Lr_70041	0	-0.361764
Lr_70043	0	-0.441491
Lr_70044	0	-0.0193719
Lr_70045	0	0.202588
Lr_70046	0	0.599762
Lr_70047	-0.365545	-0.908046
Lr_70048	0	-0.324611
Lr_70049	-0.142493	-0.291375
Lr_70050	0.77443	1.31247
Lr_70051	1.97971	2.78798
Lr_70052	1.43479	2.05036
Lr_70053	0	-0.510627
Lr_70054	-0.481243	-1.30036
Lr_70055	-0.308427	-0.55237
Lr_70056	-1.19708	-1.66263
Lr_70057	0	-0.361764
Lr_70058	0	-0.209761
Lr_70059	0	-0.361764
Lr_70060	-2.3222	-2.61474
Lr_70061	0	-0.361764
Lr_70062	1.84816	2.73777
Lr_70063	-0.13937	-0.169119
Lr_70064	0	-0.864264
Lr_70065	0	0.412676
Lr_70066	1.38121	1.81532
Lr_70067	0	-0.361764
Lr_70068	-0.162217	-0.431249
Lr_70069	0	-0.00469418
Lr_70070	-1.7049	-2.22279
Lr_70071	-1.41245	-2.02473
Lr_70072	-0.631992	-1.12258
Lr_70073	0	0.223198
Lr_70074	0	1.96016
Lr_70075	0	1.33868
Lr_70076	0.211681	0.688862
Lr_70077	-0.259434	-0.781873
Lr_70078	1.41434	1.80623
Lr_70079	2.06324	3.1788
Lr_70080	0	0.860628
Lr_70081	2.41115	3.01387
Lr_70082	-0.548213	-1.16912
Lr_70083	-0.944912	-1.38792
Lr_70084	-1.08102	-1.7154
Lr_70085	-2.11904	-2.25705
Lr_70086	0	0.638236
Lr_70087	-0.109958	-1.42066
Lr_70088	0	-0.730998
Lr_70089	-0.0113006	-0.788029
Lr_70090	-0.590278	-0.903276
Lr_70091	-0.162917	-0.719316
Lr_70092	-0.01192	-0.638604
Lr_70093	0	0.847689
Lr_70094	0	1.2232
Lr_70095	0	1.44559
Lr_70096	0.146484	3.2232
Lr_70097	0	0.375202
Lr_70098	-0.169118	-0.181192
Lr_70099	0	-0.361764
Lr_70100	0	1.44559
Lr_70101	0	0.290313
Lr_70102	0	0.316308
Lr_70103	0	0.638236
Lr_70104	0.548614	1.48623
Lr_70105	0.658132	2.15281
Lr_70106	0.740771	1.77069
Lr_70107	0.595379	2.44559
Lr_70108	0.127129	2.05327
Lr_70109	0	1.44559
Lr_70110	1.34478	2.83463
Lr_70111	1.71655	3.44559
Lr_70112	1.07605	2.42251
Lr_70113	0.99365	2.68263
Lr_70114	2.44883	3.03277
Lr_70115	0.698865	2.08302
Lr_70116	1.2595	2.63824
Lr_70117	2.20513	3.63824
Lr_70118	1.55754	3.03055
Lr_70119	0	-0.361764
Lr_70120	-0.0516158	-1.02073
Lr_70121	0	1.63824
Lr_70122	0	-0.108998
Lr_70123	0	1.63824
Lr_70124	0	-1.16912
Lr_70125	0	-0.946727
Lr_70126	0	0.0532734
Lr_70127	0	0.737772
Lr_70128	-1.58654	-2.09595
Lr_70129	-0.919718	-1.09873
Lr_70130	0	0.338676
Lr_70131	-1.71023	-1.87336
Lr_70132	0	-0.361764
Lr_70133	0	-0.361764
Lr_70134	-3.46538	-3.55709
Lr_70135	0	-0.216816
Lr_70136	0	-0.361764
Lr_70137	0	0.0341646
Lr_70138	0	-0.81633
Lr_70139	0	-0.318262
Lr_70140	0	0.431785
Lr_70141	0	-0.454873
Lr_70142	0	0.181378
Lr_70143	-0.294855	-0.795417
Lr_70144	0	-0.361764
Lr_70145	0	1.51271
Lr_70146	0	-0.196705
Lr_70147	0	0.808161
Lr_70148	0.0994774	0.554713
Lr_70149	0.516105	1.4196
Lr_70150	0	-0.361764
Lr_70151	0	0.327896
Lr_70152	0	-0.113188
Lr_70153	-0.161079	-0.209761
Lr_70154	0.290724	1.08569
Lr_70155	0.166165	0.799699
Lr_70156	0	1.86063
Lr_70157	0	0.14725
Lr_70158	0	0.468311
Lr_70159	0	0.808161
Lr_70160	0	1.05327
Lr_70161	0	-0.361764
Lr_70162	0	-0.361764
Lr_70163	0	-0.946727
Lr_70164	0	-0.361764
Lr_70165	0	1.63824
Lr_70166	0	0.638236
Lr_70167	0	-0.24147
Lr_70168	-0.926799	-1.21283
Lr_70169	0	0.638236
Lr_70170	0.0164722	0.943091
Lr_70171	0	0.0238896
Lr_70172	0	-0.0202698
Lr_70173	0	-0.224261
Lr_70174	-0.29895	-0.539095
Lr_70175	-0.093995	-0.383138
Lr_70176	0	0.308315
Lr_70177	0	1.2232
Lr_70178	0.243472	0.940799
Lr_70179	-0.00828236	-0.361764
Lr_70180	-0.48335	-0.710218
Lr_70181	0.593866	0.913243
Lr_70182	0.534952	0.95018
Lr_70183	-0.341706	-0.766748
Lr_70184	0	-0.361764
Lr_70185	-0.1212	-0.498399
Lr_70186	0	1.57684
Lr_70187	0	0.410825
Lr_70188	0	-0.361764
Lr_70189	0	-0.244725
Lr_70190	0	-0.340702
Lr_70191	0.136152	1.0229
Lr_70192	-0.0457302	-0.797863
Lr_70193	-0.0398346	-0.0569095
Lr_70194	0	0.215293
Lr_70195	0.663751	1.63824
Lr_70196	0	0.638236
Lr_70197	-0.492504	-1.00992
Lr_70198	0	-0.597831
Lr_70199	0	-0.15026
Lr_70200	-0.230066	-0.801049
Lr_70201	-0.251003	-0.611124
Lr_70202	0	-0.0918197
Lr_70203	-0.641652	-0.860626
Lr_70204	-0.444379	-0.687942
Lr_70205	0	0.0788085
Lr_70206	0	-0.639298
Lr_70207	-0.449308	-1.36176
Lr_70208	-0.45625	-1.09873
Lr_70209	-0.139454	-0.769422
Lr_70210	0	-0.361764
Lr_70211	0	1.63824
Lr_70212	0	0.720698
Lr_70213	0	0.844687
Lr_70214	0	0.223198
Lr_70215	0	-0.361764
Lr_70216	0	1.44559
Lr_70217	0	-0.361764
Lr_70218	0	0.753713
Lr_70219	0	-0.279302
Lr_70220	-0.0402773	-0.466101
Lr_70221	-1.27108	-1.45376
Lr_70222	0	-0.454873
Lr_70223	-0.015607	-0.825711
Lr_70224	0	0.301201
Lr_70225	0	-0.733733
Lr_70226	-0.399023	-1.76031
Lr_70227	-0.457145	-1.0622
Lr_70228	-0.73786	-1.09873
Lr_70229	-1.27053	-1.58957
Lr_70230	-0.528993	-0.760043
Lr_70231	0	-0.683692
Lr_70232	-0.504355	-1.11096
Lr_70233	-0.507315	-1.0236
Lr_70234	0	-0.307316
Lr_70235	0	0.0627338
Lr_70236	0	0.737772
Lr_70237	0	1.2232
Lr_70238	0	-0.466101
Lr_70239	0	-0.262228
Lr_70240	-1.7708	-2.31172
Lr_70241	-2.5623	-3.40907
Lr_70242	-1.63235	-2.01591
Lr_70243	-0.0169557	-0.442901
Lr_70244	0	0.322208
Lr_70245	0	0.0718891
Lr_70246	0	-0.76512
Lr_70247	-1.4616	-1.49321
Lr_70248	0	-0.00421207
Lr_70249	0	-0.361764
Lr_70250	0	0.960164
Lr_70251	-0.46804	-0.716372
Lr_70252	-0.933281	-1.37947
Lr_70253	-0.960039	-1.44542
Lr_70254	0	-0.361764
Lr_70255	-1.8963	-2.09915
Lr_70256	0	-0.719316
Lr_70257	0	-0.525263
Lr_70258	-0.238967	-1.31285
Lr_70259	0	-0.983252
Lr_70260	-0.805587	-1.24218
Lr_70261	-0.674175	-1.34159
Lr_70262	-1.0092	-1.73616
Lr_70263	-0.0457302	-0.797863
Lr_70264	-0.333426	-0.928111
Lr_70265	-0.242723	-0.799885
Lr_70266	0	0.0783644
Lr_70267	-0.238989	-0.724334
Lr_70268	0	-0.946727
Lr_70269	-1.00638	-1.30335
Lr_70270	0	-0.361764
Lr_70271	-0.950035	-1.04626
Lr_70272	-1.13308	-1.19093
Lr_70273	0	0.860628
Lr_70274	-1.80439	-2.12666
Lr_70275	-0.398134	-0.743635
Lr_70276	0	-0.246287
Lr_70277	0	-0.361764
Lr_70278	-0.814444	-1.09364
Lr_70279	0.793859	1.70863
Lr_70280	-1.3393	-1.71966
Lr_70281	-1.924	-2.36722
Lr_70282	-1.43173	-1.9898
Lr_70283	0	-0.563398
Lr_70284	-0.259398	-0.959666
Lr_70285	-0.32091	-0.927361
Lr_70286	0	-0.805371
Lr_70287	-0.787771	-1.39493
Lr_70288	-1.19316	-1.50919
Lr_70289	0	0.445591
Lr_70290	-0.217375	-1.01384
Lr_70291	0	-0.361764
Lr_70292	0	-0.361764
Lr_70293	0	-0.531689
Lr_70294	-0.224259	-0.236233
Lr_70295	0	-0.683692
Lr_70296	0	-1.68369
Lr_70297	0	0.0167475
Lr_70298	0	0.264618
Lr_70299	0	-0.108007
Lr_70300	-0.569057	-1.12426
Lr_70301	0	-0.039836
Lr_70302	0	0.0532734
Lr_70303	0	0.737772
Lr_70304	-0.153078	-0.308958
Lr_70305	0	-1.49927
Lr_70306	-0.0524034	-0.558801
Lr_70307	0	-0.339738
Lr_70308	-0.49229	-1.39924
Lr_70309	-0.500444	-1.49105
Lr_70310	0	-0.584156
Lr_70311	0	-0.213665
Lr_70312	0	0.0856949
Lr_70313	0	0.90127
Lr_70314	-0.212027	-1.41621
Lr_70315	-0.147942	-0.314111
Lr_70316	0	-0.197377
Lr_70317	-0.398774	-0.879895
Lr_70318	0	0.419596
Lr_70319	0	-0.052436
Lr_70320	0	0.178804
Lr_70321	0	0.271178
Lr_70322	0	1.54513
Lr_70323	0	1.05327
Lr_70324	0	1.2232
Lr_70325	1.25224	3.1618
Lr_70326	0	0.638236
Lr_70327	0	1.2232
Lr_70328	0	0.0579098
Lr_70329	0	0.0788085
Lr_70330	0	0.20652
Lr_70331	0	0.00746973
Lr_70332	0	-0.468679
Lr_70333	0	-0.361764
Lr_70334	0	0.251213
Lr_70335	0	-0.683692
Lr_70336	0	-0.069998
Lr_70337	0	-0.229314
Lr_70338	0	-0.445828
Lr_70339	-0.0862498	-0.482058
Lr_70340	0.51628	1.26273
Lr_70341	0	0.479538
Lr_70342	-0.269269	-0.836673
Lr_70343	-1.32581	-1.87326
Lr_70344	1.62254	2.0905
Lr_70345	0.704967	0.937637
Lr_70346	0	0.638236
Lr_70347	0.642968	0.853625
Lr_70348	0	0.148431
Lr_70349	0	0.123663
Lr_70350	0	-0.831249
Lr_70351	0	0.223198
Lr_70352	0	0.496217
Lr_70353	0	0.638236
Lr_70354	0	0.638236
Lr_70355	0	0.462386
Lr_70356	0	-0.117838
Lr_70357	0	-0.342135
Lr_70358	-0.69832	-1.09112
Lr_70359	0	-0.420658
Lr_70360	0	-0.337517
Lr_70361	-0.214804	-0.842891
Lr_70362	0	0.242307
Lr_70363	0	-0.361764
Lr_70364	-1.29018	-1.67791
Lr_70365	0.530821	1.33868
Lr_70366	0.538689	2.54513
Lr_70367	0	-0.361764
Lr_70368	0.482683	0.780888
Lr_70369	0	-0.554409
Lr_70370	0	0.716238
Lr_70371	0	-0.802337
Lr_70372	-2.64433	-2.7502
Lr_70373	0	-0.361764
Lr_70374	0.852174	1.15281
Lr_70375	0	-0.361764
Lr_70376	0.32115	0.664138
Lr_70377	0	-0.109928
Lr_70378	-0.985284	-1.18518
Lr_70379	0	2.63824
Lr_70380	0	-0.361764
Lr_70381	0	-0.361764
Lr_70382	-0.112643	-0.847191
Lr_70383	0	-0.76512
Lr_70384	0.159253	0.610929
Lr_70385	0	-0.847191
Lr_70386	0	1.63824
Lr_70387	0	-0.361764
Lr_70388	0	0.190777
Lr_70389	0	0.254907
Lr_70390	0	0.0532734
Lr_70391	0	-0.0498201
Lr_70392	0	-1.20976
Lr_70393	0	0.0532734
Lr_70394	0	-0.776802
Lr_70395	0	0.025259
Lr_70396	0	-0.724334
Lr_70397	0	0.245919
Lr_70398	0	0.0788085
Lr_70399	-0.505341	-0.751128
Lr_70400	0	0.223198
Lr_70401	-0.450567	-0.729354
Lr_70402	0	-0.493009
Lr_70403	-0.887838	-1.18143
Lr_70404	-1.25252	-1.46591
Lr_70405	0	-1.36176
Lr_70406	0	-1.68369
Lr_70407	0	-0.361764
Lr_70408	-0.149584	-0.732602
Lr_70409	0	0.266267
Lr_70410	0	0.638236
Lr_70411	0.0651128	1.88616
Lr_70412	-0.221215	-0.81633
Lr_70413	0.124861	0.598158
Lr_70414	0	0.638236
Lr_70415	0	1.05327
Lr_70416	0	-0.361764
Lr_70417	0	-0.946727
Lr_70418	0	-0.361764
Lr_70419	0	0.522759
Lr_70420	0	-0.361764
Lr_70421	0	1.2232
Lr_70422	0	0.0167475
Lr_70423	0	-0.549391
Lr_70424	-0.246464	-1.02735
Lr_70425	0	-0.513767
Lr_70426	0	0.638236
Lr_70427	0	0.638236
Lr_70428	0	-0.361764
Lr_70429	0	-0.361764
Lr_70430	0	-0.946727
Lr_70431	0	-0.361764
Lr_70432	0	0.512705
Lr_70433	0	-0.361764
Lr_70434	0	0.0532734
Lr_70435	0	0.486233
Lr_70436	0	1.05327
Lr_70437	0	0.445591
Lr_70438	0	0.123663
Lr_70439	0	-0.821196
Lr_70440	0	-1.58416
Lr_70441	0	-0.361764
Lr_70442	0	1.2232
Lr_70443	0	1.2232
Lr_70444	0	-0.361764
Lr_70445	0	0.638236
Lr_70446	0	0.638236
Lr_70447	0	-0.361764
Lr_70448	0	-0.361764
Lr_70449	0	1.05327
Lr_70450	0	0.445591
Lr_70451	-0.191838	-0.209761
Lr_70452	0	-0.322236
Lr_70453	0	0.393123
Lr_70454	0	0.434703
Lr_70455	0	0.808161
Lr_70456	0	-0.039836
Lr_70457	0	0.638236
Lr_70458	0	1.54513
Lr_70459	0	1.07881
Lr_70460	0	0.0976675
Lr_70461	0	0.223198
Lr_70462	0	0.445591
Lr_70463	0	0.0532734
Lr_70464	0	1.3752
Lr_70465	0	0.305661
Lr_70466	-0.13081	-0.914305
Lr_70467	0	-0.161465
Lr_70468	0	-0.38038
Lr_70469	0	-0.283762
Lr_70470	0.201346	0.430615
Lr_70471	0	0.0264496
Lr_70472	0.200687	0.311212
Lr_70473	-0.435237	-0.649497
Lr_70474	0	-0.0861296
Lr_70475	0	-0.395317
Lr_70476	-0.0733099	-0.328502
Lr_70477	-0.0915038	-0.474239
Lr_70479	0	-0.295093
Lr_70480	0	-0.246828
Lr_70481	0.132279	0.638236
Lr_70482	0.0676674	0.295955
Lr_70483	-0.542686	-0.697791
Lr_70484	-0.252146	-0.399095
Lr_70485	0	0.020809
Lr_70487	-1.12634	-1.22621
Lr_70489	0	0.0354706
Lr_70490	-0.345483	-0.739402
Lr_70491	0	-0.310003
Lr_70492	0	0.425242
Lr_70493	0.154663	1.96016
Lr_70494	0	0.344505
Lr_70495	0	1.2232
Lr_70496	0	-1.36176
Lr_70497	0	-0.361764
Lr_70499	0	1.63824
Lr_70500	0	0.566683
Lr_70501	0	2.80816
Lr_70503	0	-0.235232
Lr_70504	-0.327961	-0.750329
Lr_70505	-1.03109	-1.41329
Lr_70506	-0.722681	-1.24929
Lr_70507	-1.0411	-1.48135
Lr_70508	-0.258251	-0.578082
Lr_70509	0	0.0650506
Lr_70510	0	-0.683692
Lr_70511	0	1.53132
Lr_70512	0	0.486233
Lr_70513	0.108905	0.877023
Lr_70514	0	-0.577493
Lr_70515	-1.36295	-1.55041
Lr_70516	-0.574759	-0.986619
Lr_70517	0	-0.73616
Lr_70518	-0.281685	-1.05837
Lr_70519	-0.166426	-0.868724
Lr_70520	0	-1.36176
Lr_70521	0	-0.590033
Lr_70522	0	-0.835695
Lr_70523	-0.677481	-1.36176
Lr_70524	-0.572311	-1.00562
Lr_70525	0	-0.120006
Lr_70526	0	0.223198
Lr_70527	0	0.860628
Lr_70528	0	1.2232
Lr_70529	0	0.320266
Lr_70530	0	0.492385
Lr_70531	0	0.638236
Lr_70532	0.267907	1.96016
Lr_70533	0	0.638236
Lr_70534	0	1.96016
Lr_70535	0	0.426732
Lr_70536	0	-0.477241
Lr_70537	0	-0.0138408
Lr_70538	-0.753412	-1.80234
Lr_70539	-0.667162	-0.973602
Lr_70540	-1.09879	-1.18507
Lr_70541	0	0.468311
Lr_70542	-0.780419	-0.967563
Lr_70543	0	-0.864264
Lr_70544	0	-0.274301
Lr_70545	0	-0.0299957
Lr_70546	-0.602872	-0.796056
Lr_70547	-0.424487	-0.709268
Lr_70548	0	-0.254849
Lr_70549	-3.05063	-3.20057
Lr_70550	-2.62436	-2.70138
Lr_70551	-2.65322	-2.81239
Lr_70552	-2.25688	-2.91871
Lr_70553	-0.236232	-0.246287
Lr_70554	-1.03533	-1.60639
Lr_70555	0	-0.821196
Lr_70556	0	-0.052436
Lr_70557	-0.214804	-0.842891
Lr_70558	-2.73215	-2.92643
Lr_70559	0	-0.264467
Lr_70560	0.581453	0.90127
Lr_70561	0	0.165483
Lr_70562	0	-0.0275808
Lr_70563	0	0.708625
Lr_70564	0	-0.776802
Lr_70565	0.109612	0.700972
Lr_70566	0	0.415844
Lr_70567	-0.390521	-0.864264
Lr_70568	-0.644134	-1.09537
Lr_70569	-0.360657	-0.77057
Lr_70570	-2.65364	-3.02473
Lr_70571	-0.915958	-1.35325
Lr_70572	-0.593479	-1.57122
Lr_70573	-1.45529	-1.93113
Lr_70574	-1.64271	-2.1735
Lr_70575	-1.03941	-1.37148
Lr_70576	0	0.638236
Lr_70577	-0.239368	-0.756902
Lr_70578	-0.711154	-0.980674
Lr_70579	-0.983474	-1.29667
Lr_70580	-1.11378	-1.16652
Lr_70581	-3.29345	-3.39642
Lr_70582	0	0.638236
Lr_70583	-1.5518	-1.84302
Lr_70584	0	-0.0536418
Lr_70585	0	0.891993
Lr_70586	0	1.96016
Lr_70587	0.266572	0.695138
Lr_70588	-1.83752	-1.98643
Lr_70589	-1.81981	-2.04045
Lr_70590	-1.94954	-2.40831
Lr_70591	-0.5266	-1.02473
Lr_70592	-1.42863	-1.81067
Lr_70593	-1.39371	-1.7924
Lr_70594	-1.675	-2.03162
Lr_70595	-0.654375	-1.41423
Lr_70596	-1.65648	-1.92296
Lr_70597	-1.05857	-1.39091
Lr_70598	-3.37557	-3.89159
Lr_70599	-2.28479	-2.63527
Lr_70600	-2.02538	-2.37157
Lr_70601	-1.4111	-1.80314
Lr_70602	-0.446223	-1.20422
Lr_70603	0	0.0292565
Lr_70604	0.427891	0.811182
Lr_70605	0.251823	0.513762
Lr_70606	-0.177968	-0.587477
Lr_70607	0	0.808161
Lr_70608	-0.191147	-0.614306
Lr_70609	0	0.275666
Lr_70610	0	1.40377
Lr_70611	0	1.09767
Lr_70612	0	0.486233
Lr_70613	0	-0.0138408
Lr_70614	0	-0.271566
Lr_70615	-0.908238	-1.11224
Lr_70616	0	0.145196
Lr_70617	-0.557107	-0.91078
Lr_70618	0	0.0215646
Lr_70619	0	0.0532734
Lr_70620	0	-0.978435
Lr_70621	0	-0.447921
Lr_70622	-1.12925	-1.37207
Lr_70623	0	0.0532734
Lr_70624	0	1.96016
Lr_70625	0	2.09767
Lr_70626	0.0400793	0.995788
Lr_70627	0	-0.499268
Lr_70628	0	1.63824
Lr_70629	0	-1.16912
Lr_70630	0	-0.361764
Lr_70631	-0.0816548	-0.0987297
Lr_70632	-1.67819	-1.79645
Lr_70633	-0.0582347	-0.270134
Lr_70634	0	-0.140958
Lr_70636	0	-0.361764
Lr_70638	0	-0.361764
Lr_70644	3.53607	4.60507
Lr_70646	0.656392	1.11904
Lr_70647	0	-0.312011
Lr_70648	0	-0.683692
Lr_70649	0	-0.103452
Lr_70650	0	0.223198
Lr_70651	0	0.742573
Lr_70652	0	-0.361764
Lr_70653	-0.762444	-1.56612
Lr_70654	0	-0.751711
Lr_70655	0	1.56424
Lr_70656	0	0.468311
Lr_70657	0	-1.58416
Lr_70658	-0.651007	-1.06011
Lr_70659	3.62025	5.26273
Lr_70661	0	-0.361764
Lr_70662	0	0.152809
Lr_70663	0	0.860628
Lr_70664	0.0767325	0.41196
Lr_70665	0	0.149198
Lr_70666	-0.538293	-0.816959
Lr_70667	0.695188	1.42831
Lr_70668	0	1.42251
Lr_70669	0.458888	0.835836
Lr_70670	-0.0832371	-0.639298
Lr_70671	0	-0.311138
Lr_70672	0	1.2232
Lr_70673	0	0.338676
Lr_70674	-0.665946	-1.0357
Lr_70675	0	-0.165844
Lr_70676	-0.0594389	-0.536851
Lr_70677	-0.68721	-1.19738
Lr_70678	-0.288482	-0.85416
Lr_70679	-0.989745	-1.66554
Lr_70680	0	-0.361764
Lr_70681	0	0.512705
Lr_70682	0	-0.361764
Lr_70683	0	-0.361764
Lr_70684	0	-0.361764
Lr_70685	-0.266105	-1.02228
Lr_70686	0.630696	1.75371
Lr_70687	0	0.223198
Lr_70688	-0.547693	-1.53169
Lr_70689	0	-0.361764
Lr_70690	0	-0.496694
Lr_70691	0	-0.320541
Lr_70692	0	0.960164
Lr_70694	0	-2.36176
Lr_70695	0	-0.361764
Lr_70696	0	-0.361764
Lr_70697	0	-0.23344
Lr_70698	0	-0.361764
Lr_70699	0	1.96016
Lr_70700	0.146484	3.2232
Lr_70701	0	0.638236
Lr_70702	0	1.2232
Lr_70703	0	1.56424
Lr_70704	0	0.638236
Lr_70705	0	0.486233
Lr_70706	0	-0.361764
Lr_70707	0	1.2232
Lr_70708	0	-0.776802
Lr_70709	0	0.753713
Lr_70710	0	-0.683692
Lr_70711	0	-1.09873
Lr_70712	0	-0.361764
Lr_70713	0	-0.361764
Lr_70714	-1.50345	-1.61824
Lr_70715	0	0.486233
Lr_70716	0	0.638236
Lr_70717	0	1.96016
Lr_70718	0	-0.361764
Lr_70719	0	2.09767
Lr_70720	0	0.875275
Lr_70721	0	0.960164
Lr_70722	0	0.638236
Lr_70723	-0.751759	-1.08423
Lr_70724	-0.215765	-0.644164
Lr_70725	-0.6487	-0.898146
Lr_70726	0	-0.484621
Lr_70727	-0.0619269	-0.667867
Lr_70728	-1.39576	-1.8212
Lr_70729	-0.502897	-1.09295
Lr_70730	-1.57974	-1.9858
Lr_70731	-1.27737	-1.74191
Lr_70732	-1.35088	-1.8508
Lr_70733	0	0.445591
Lr_70734	0	-0.0763619
Lr_70735	-0.717842	-0.902496
Lr_70736	-1.06975	-1.32466
Lr_70737	-1.34956	-1.65822
Lr_70738	-0.643731	-0.95426
Lr_70739	0	0.0447114
Lr_70740	0	0.0281824
Lr_70741	0	-0.361764
Lr_70742	0	0.130089
Lr_70743	0	0.294282
Lr_70744	0	0.0367853
Lr_70745	0	-0.523227
Lr_70746	-0.262264	-0.610585
Lr_70747	-0.554511	-0.788976
Lr_70748	0.148484	0.347488
Lr_70749	-1.06567	-1.60384
Lr_70750	-0.900827	-1.40757
Lr_70751	-0.792834	-1.49503
Lr_70752	0	-0.361764
Lr_70753	-0.0987283	-0.120756
Lr_70754	-0.985338	-1.46269
Lr_70755	0.352511	0.491799
Lr_70756	-0.0912558	-0.345276
Lr_70757	-0.678485	-0.810343
Lr_70759	0	0.464904
Lr_70760	0	0.453811
Lr_70761	0	-0.0793643
Lr_70762	0	0.168751
Lr_70763	0.0494341	1.69713
Lr_70764	0	-0.563398
Lr_70765	0	-0.709687
Lr_70766	0.0366838	0.369747
Lr_70767	0	-0.0816562
Lr_70768	-0.973532	-1.10644
Lr_70769	-1.31332	-1.44763
Lr_70770	-0.480229	-0.536343
Lr_70771	0	-0.236233
Lr_70772	-0.914645	-1.08118
Lr_70773	-0.793529	-1.22191
Lr_70774	-0.535326	-0.758423
Lr_70775	-0.808776	-0.986861
Lr_70776	0	-0.506154
Lr_70777	0	1.51271
Lr_70778	0	-0.459375
Lr_70779	0	-0.139372
Lr_70780	0	-0.407568
Lr_70781	0	-0.350268
Lr_70782	0	0.516245
Lr_70783	0	0.152809
Lr_70784	0	0.605069
Lr_70785	-0.0969192	-0.389037
Lr_70786	0	0.123663
Lr_70787	-0.0620479	-0.644698
Lr_70788	-1.12358	-1.33301
Lr_70789	-0.901705	-1.19976
Lr_70790	-0.103319	-0.58189
Lr_70791	-0.878415	-0.954462
Lr_70792	-0.231676	-0.48952
Lr_70793	-0.498757	-0.696571
Lr_70794	-0.542086	-0.687309
Lr_70795	0.0647417	1.48623
Lr_70801	0	2.2232
Lr_70803	1.04347	1.65993
Lr_70805	3.16159	3.63824
Lr_70807	0	-0.361764
Lr_70809	0	-0.361764
Lr_70811	0	0.512705
Lr_70813	0	-0.361764
Lr_70815	3.68804	4.17961
Lr_70817	0	0.496217
Lr_70819	3.70968	4.03255
Lr_70821	1.26745	2.59759
Lr_70823	0	-0.361764
Lr_70825	0	1.86063
Lr_70827	1.41729	3.0645
Lr_70829	0	-0.361764
Lr_70831	2.70091	3.39058
Lr_70833	0	-0.361764
Lr_70835	1.94589	3.39312
Lr_70837	0.649285	3.63824
Lr_70839	0	0.638236
Lr_70840	0	2.44559
Lr_70841	0	-0.232481
Lr_70842	0.508704	0.85123
Lr_70843	0.577258	1.03751
Lr_70844	0	-0.361764
Lr_70845	0	0.338676
Lr_70846	0	-0.672104
Lr_70847	0	0.297199
Lr_70848	0	-0.551242
Lr_70849	0	-0.153959
Lr_70850	0	-0.378066
Lr_70852	0	-0.361764
Lr_70855	0	-0.361764
Lr_70861	1.96357	3.80816
Lr_70862	0	-0.361764
Lr_70863	0	0.638236
Lr_70864	0	-0.762302
Lr_70865	0	-0.361764
Lr_70866	0.24623	0.923638
Lr_70867	0	-0.468679
Lr_70868	0	-0.4245
Lr_70869	0	-0.039836
Lr_70870	-0.167574	-0.672693
Lr_70871	0	0.445591
Lr_70872	0	-0.039836
Lr_70873	0	0.348729
Lr_70874	0	0.375202
Lr_70875	-0.414744	-1.17621
Lr_70876	0	-0.559703
Lr_70877	-0.477543	-0.996115
Lr_70878	0	-0.42647
Lr_70879	-0.173417	-0.963215
Lr_70881	0	-0.0969364
Lr_70882	-0.405137	-1.19184
Lr_70883	-0.0138785	-0.624798
Lr_70884	-1.52467	-1.76068
Lr_70885	-2.04868	-2.18204
Lr_70886	0.216843	0.513384
Lr_70887	0	-0.0601084
Lr_70888	0	-0.238907
Lr_70889	0	-0.114849
Lr_70890	-0.419744	-0.81794
Lr_70891	0	0.025259
Lr_70892	-0.751289	-1.0526
Lr_70893	-0.0674646	-0.460617
Lr_70894	-0.560726	-0.908759
Lr_70895	0	-0.602772
Lr_70896	0.211734	0.984011
Lr_70897	0	0.0954429
Lr_70898	0	-0.335292
Lr_70899	0	-0.361764
Lr_70900	0	0.223198
Lr_70901	0	-0.361764
Lr_70902	-0.896085	-1.09073
Lr_70903	-0.142493	-0.291375
Lr_70904	0	1.2232
Lr_70905	-0.409891	-0.667519
Lr_70906	-0.205824	-0.596229
Lr_70907	-0.751423	-1.08589
Lr_70908	0	-0.361764
Lr_70909	-0.401857	-0.744234
Lr_70910	0	-0.304049
Lr_70911	0	-0.361764
Lr_70912	0	1.96016
Lr_70913	0	0.960164
Lr_70914	0	0.223198
Lr_70915	0	-0.297988
Lr_70916	0	-0.227627
Lr_70917	-0.344338	-0.620339
Lr_70918	0	0.134193
Lr_70919	-0.444075	-0.689745
Lr_70920	-0.943669	-1.23237
Lr_70921	-0.789705	-1.00096
Lr_70922	0	0.437937
Lr_70923	0	0.566683
Lr_70924	0	-0.387759
Lr_70925	0	-0.406158
Lr_70926	0	-0.236233
Lr_70927	-1.64336	-1.90531
Lr_70928	0	-0.394186
Lr_70929	0	1.53132
Lr_70930	0	-0.821196
Lr_70931	0	0.638236
Lr_70932	2.4997	4.31066
Lr_70933	0.778667	1.88616
Lr_70934	0	1.44559
Lr_70935	1.00458	1.69268
Lr_70936	0	1.2232
Lr_70937	0.0319584	1.14725
Lr_70938	0	-0.0207272
Lr_70939	0	0.720698
Lr_70940	0	1.51271
Lr_70941	0.19802	1.90127
Lr_70942	0	2.80816
Lr_70943	-0.0631904	-0.621151
Lr_70944	-0.848876	-1.19827
Lr_70945	-0.834874	-1.36176
Lr_70946	-0.218733	-0.728546
Lr_70947	-0.722541	-1.54619
Lr_70948	0	-0.350082
Lr_70949	0	-0.361764
Lr_70950	0	-0.361764
Lr_70951	0	0.223198
Lr_70952	-2.20488	-3.68369
Lr_70953	0	0.14725
Lr_70954	0	-0.039836
Lr_70955	0	1.2232
Lr_70956	-0.169118	-0.181192
Lr_70957	0	-0.0663082
Lr_70958	0	0.960164
Lr_70959	0	-0.401292
Lr_70961	0	-0.361764
Lr_70964	0	-0.361764
Lr_70968	0.848261	1.09934
Lr_70970	0	1.2232
Lr_70971	0.724559	2.44559
Lr_70972	0	-0.361764
Lr_70973	0.616447	1.15281
Lr_70974	0	-0.335769
Lr_70975	0	-0.602772
Lr_70976	0	0.282092
Lr_70977	0	0.305661
Lr_70978	0	1.07881
Lr_70979	-0.278219	-0.9247
Lr_70980	0	-0.361764
Lr_70981	0	-0.361764
Lr_70982	0	0.83987
Lr_70983	0	-0.361764
Lr_70984	-0.153509	-0.902332
Lr_70985	-0.182473	-0.918157
Lr_70986	-0.0631824	-0.892279
Lr_70987	0	-1.7768
Lr_70988	-0.634134	-1.02735
Lr_70989	-0.192763	-0.724334
Lr_70990	-0.536883	-0.761851
Lr_70991	-0.249984	-0.701251
Lr_70992	0	0.0768089
Lr_70993	0	0.0688703
Lr_70994	0	0.246657
Lr_70995	-0.0951874	-0.450698
Lr_70996	-0.0589529	-0.297634
Lr_70997	0	-0.480409
Lr_70998	0	-0.544628
Lr_70999	-0.478882	-0.965342
Lr_71000	0	-0.776802
Lr_71001	0	-0.423165
Lr_71002	-0.930867	-1.05457
Lr_71003	-1.18624	-1.34528
Lr_71004	-0.362336	-0.675264
Lr_71005	-0.570965	-0.86388
Lr_71006	0	-0.211739
Lr_71007	0	0.0788085
Lr_71008	0	-0.499268
Lr_71009	0	-0.361764
Lr_71010	-0.4753	-0.669166
Lr_71011	0	-0.361764
Lr_71012	0	-1.36176
Lr_71013	0	-0.361764
Lr_71014	0	0.500732
Lr_71015	0	-0.361764
Lr_71017	0.208107	0.587162
Lr_71018	0	0.0830208
Lr_71019	0	-0.123015
Lr_71020	0	0.331809
Lr_71021	0	0.158243
Lr_71022	-0.571039	-1.23977
Lr_71023	0	-0.599924
Lr_71024	0	1.01675
Lr_71025	0	0.431785
Lr_71026	-0.395551	-0.861335
Lr_71027	-0.170529	-0.687534
Lr_71028	-0.508666	-0.968922
Lr_71029	-0.344074	-0.813638
Lr_71030	-0.118423	-0.584156
Lr_71032	0	-0.361764
Lr_71033	0.289046	3.33868
Lr_71035	0	0.0532734
Lr_71037	0	1.2232
Lr_71039	1.44993	3.33868
Lr_71041	0	1.63824
Lr_71043	0	0.223198
Lr_71045	0.848274	2.80816
Lr_71047	0	0.638236
Lr_71048	0	0.403771
Lr_71049	0	1.2232
Lr_71050	0	-0.683692
Lr_71051	0	1.2232
Lr_71052	0	-0.361764
Lr_71053	0	1.63824
Lr_71054	0	-0.361764
Lr_71055	0	-0.361764
Lr_71056	0.950139	2.75371
Lr_71057	0	1.44559
Lr_71058	0.146484	2.2232
Lr_71059	0	-0.039836
Lr_71060	0	-0.361764
Lr_71061	0	1.80816
Lr_71062	0.618532	1.25121
Lr_71063	0.998103	1.71148
Lr_71064	0.512849	2.3752
Lr_71065	0.663648	2.2232
Lr_71066	0	-0.361764
Lr_71067	0	0.223198
Lr_71068	0.124672	1.83987
Lr_71069	1.53965	2.17961
Lr_71070	0	0.223198
Lr_71071	0	1.33868
Lr_71072	0.766926	2.19282
Lr_71073	0	1.63824
Lr_71074	0.99365	2.68263
Lr_71075	0.535709	2.28209
Lr_71076	0	1.33868
Lr_71077	1.13106	2.52088
Lr_71078	1.03604	2.11936
Lr_71079	1.31788	2.60171
Lr_71080	0.538689	3.54513
Lr_71081	1.97066	3.35444
Lr_71082	1.62262	3.25295
Lr_71083	0	2.63824
Lr_71084	3.04132	4.82806
Lr_71085	1.22081	2.88616
Lr_71086	0.838193	2.54513
Lr_71087	0.752244	2.3012
Lr_71088	0.289046	2.33868
Lr_71089	0.319029	2.09767
Lr_71090	0.146484	2.2232
Lr_71091	0	3.09767
Lr_71092	0	1.3752
Lr_71093	0	1.80816
Lr_71094	0.490746	1.32105
Lr_71095	0.374126	1.84769
Lr_71096	0.280439	1.71624
Lr_71097	0.235772	1.67776
Lr_71098	0.689916	1.61399
Lr_71099	0.860751	1.96016
Lr_71100	0	2.09767
Lr_71101	0	1.51271
Lr_71102	1.60032	3.33868
Lr_71103	0	1.40377
Lr_71104	0.885721	2.69713
Lr_71105	0.319806	1.12856
Lr_71106	0	1.2232
Lr_71107	0.019652	1.54513
Lr_71108	0	2.63824
Lr_71109	0.99365	2.68263
Lr_71110	0	1.03055
Lr_71111	0	0.223198
Lr_71112	0	1.2232
Lr_71113	0	0.445591
Lr_71114	0	0.123663
Lr_71115	0	2.44559
Lr_71116	0	0.223198
Lr_71117	0	0.123663
Lr_71118	0.23401	1.78508
Lr_71120	2.64182	5.44559
Lr_71121	0	0.638236
Lr_71122	0	1.3752
Lr_71123	0	-0.0138408
Lr_71124	0	0.0532734
Lr_71125	0	0.504969
Lr_71126	0	1.63824
Lr_71127	0	0.860628
Lr_71128	1.28634	2.78119
Lr_71129	0	-0.361764
Lr_71130	-0.597697	-0.924445
Lr_71131	0	-0.559703
Lr_71132	0.0732686	1.11628
Lr_71133	0	0.468311
Lr_71134	0	2.44559
Lr_71135	0	0.0215646
Lr_71136	0	-0.140794
Lr_71137	0	0.555774
Lr_71138	0	0.638236
Lr_71139	0	0.107721
Lr_71140	-0.325093	-0.788774
Lr_71141	0	-0.361764
Lr_71142	-0.0722561	-0.0987297
Lr_71143	-0.0990174	-0.29465
Lr_71144	0	-0.361764
[truncated: 292 more rows]

## Sheet: Gene_Information
Gene_ID	Product Name	DNA Seq Length	AA Seq Length	Genome	Enzymes	COGs	COG Categories	Pfams	TIGRfams	Signal Peptide	Transmembrane Helices
Lr_69000	Group II intron, maturase-specific domain.	204	67	Lactobacillus reuteri 100-23				pfam08388		No	No
Lr_69001	Undecaprenyl pyrophosphate synthetase (EC 2.5.1.31)	813	270	Lactobacillus reuteri 100-23	EC:2.5.1.31	COG0020	I	pfam01255	TIGR00055	No	No
Lr_69002	CDP-diglyceride synthetase	786	261	Lactobacillus reuteri 100-23	EC:2.7.7.41	COG0575	I	pfam01148		No	Yes
Lr_69003	site-2 protease. Metallo peptidase. MEROPS family M50B	1275	424	Lactobacillus reuteri 100-23	EC:3.4.24.-	COG0750	M	pfam02163 pfam13180	TIGR00054	No	Yes
Lr_69004	prolyl-tRNA synthetase, family II	1734	577	Lactobacillus reuteri 100-23	EC:6.1.1.15	COG0442	J	pfam00587 pfam03129 pfam04073	TIGR00409	No	No
Lr_69005	DNA polymerase III catalytic subunit, PolC type	4332	1443	Lactobacillus reuteri 100-23	EC:2.7.7.7	COG2176	L	pfam00929 pfam01336 pfam02811 pfam07733 pfam11490 pfam14480 pfam14579	TIGR01405 TIGR00573	No	No
Lr_69006	Uncharacterized protein conserved in bacteria, COG0779	474	157	Lactobacillus reuteri 100-23		COG0779	S	pfam02576		No	No
Lr_69007	transcription termination factor NusA	1182	393	Lactobacillus reuteri 100-23		COG0195	K	pfam00575 pfam08529 pfam13184	TIGR01953	No	No
Lr_69008	Predicted nucleic-acid-binding protein implicated in transcription termination	282	93	Lactobacillus reuteri 100-23		COG2740	K	pfam04296		No	No
Lr_69009	LSU ribosomal protein L7AE	351	116	Lactobacillus reuteri 100-23		COG1358	J	pfam01248		No	No
Lr_69010	bacterial translation initiation factor 2 (bIF-2)	2259	752	Lactobacillus reuteri 100-23		COG0532	J	pfam00009 pfam03144 pfam04760 pfam11987	TIGR00487 TIGR00231	No	No
Lr_69011	ribosome-binding factor A	360	119	Lactobacillus reuteri 100-23		COG0858	J	pfam02033	TIGR00082	No	No
Lr_69012	tRNA pseudouridine synthase B (EC 4.2.1.70)	906	301	Lactobacillus reuteri 100-23	EC:5.4.99.25	COG0130	J	pfam01509	TIGR00431	No	No
Lr_69013	FMN adenylyltransferase (EC 2.7.7.2)/riboflavin kinase (EC 2.7.1.26)	948	315	Lactobacillus reuteri 100-23	EC:2.7.1.26 EC:2.7.7.2	COG0196	H	pfam01687 pfam06574	TIGR00083	No	No
Lr_69014	hypothetical protein	372	123	Lactobacillus reuteri 100-23						No	No
Lr_69015	heat-inducible transcription repressor HrcA	1053	350	Lactobacillus reuteri 100-23		COG1420	K	pfam01628 pfam03444	TIGR00331	No	No
Lr_69016	Molecular chaperone GrpE (heat shock protein)	573	190	Lactobacillus reuteri 100-23		COG0576	O	pfam01025		No	No
Lr_69017	chaperone protein DnaK	1866	621	Lactobacillus reuteri 100-23		COG0443	O	pfam00012	TIGR02350	No	No
Lr_69018	chaperone protein DnaJ	1152	383	Lactobacillus reuteri 100-23		COG0484	O	pfam00226 pfam00684 pfam01556	TIGR02349 TIGR02642	No	No
Lr_69019	GTP-binding protein LepA	1836	611	Lactobacillus reuteri 100-23		COG0481	M	pfam00009 pfam00679 pfam03144 pfam06421	TIGR01393 TIGR00231	No	No
Lr_69020	dipeptidase A. Cysteine peptidase. MEROPS family C69	1416	471	Lactobacillus reuteri 100-23	EC:3.4.-	COG4690	E	pfam03577		No	No
Lr_69021	Malate/L-lactate dehydrogenases	1077	358	Lactobacillus reuteri 100-23		COG2055	C	pfam02615		No	No
Lr_69022	L-lactate dehydrogenase	960	319	Lactobacillus reuteri 100-23	EC:1.1.1.27	COG0039	C	pfam00056 pfam02866	TIGR01771	No	No
Lr_69023	hypothetical protein	180	59	Lactobacillus reuteri 100-23						No	Yes
Lr_69024	hypothetical protein	339	112	Lactobacillus reuteri 100-23						No	No
Lr_69025	LSU ribosomal protein L11P methyltransferase (EC 2.1.1.-)	960	319	Lactobacillus reuteri 100-23	EC:2.1.1.-	COG2264	J	pfam06325	TIGR00406	No	No
Lr_69026	conserved hypothetical protein TIGR00046	741	246	Lactobacillus reuteri 100-23	EC:2.1.1.193	COG1385	S	pfam04452	TIGR00046	No	No
Lr_69027	hypothetical protein	327	108	Lactobacillus reuteri 100-23						No	Yes
Lr_69028	(p)ppGpp synthetase, RelA/SpoT family	2238	745	Lactobacillus reuteri 100-23	EC:2.7.6.5	COG0317	K T	pfam02824 pfam04607 pfam13291 pfam13328	TIGR00691	No	No
Lr_69029	D-tyrosyl-tRNA(Tyr) deacylase	438	145	Lactobacillus reuteri 100-23	EC:3.1.-	COG1490	J	pfam02580	TIGR00256	No	No
Lr_69030	hypothetical protein	186	61	Lactobacillus reuteri 100-23						No	No
Lr_69031	hypothetical protein	162	53	Lactobacillus reuteri 100-23						No	No
Lr_69032	ABC-type oligopeptide transport system, periplasmic component	1626	541	Lactobacillus reuteri 100-23		COG4166	E	pfam00496		Yes	Yes
Lr_69033	ABC-type dipeptide/oligopeptide/nickel transport systems, permease components	933	310	Lactobacillus reuteri 100-23		COG0601	E P	pfam00528		No	Yes
Lr_69034	ABC-type dipeptide/oligopeptide/nickel transport systems, permease components	936	311	Lactobacillus reuteri 100-23		COG1173	E P	pfam00528 pfam12911		No	Yes
Lr_69035	oligopeptide/dipeptide ABC transporter, ATP-binding protein, C-terminal domain	1056	351	Lactobacillus reuteri 100-23		COG0444	E P	pfam00005 pfam08352	TIGR01727	No	No
Lr_69036	oligopeptide/dipeptide ABC transporter, ATP-binding protein, C-terminal domain	885	294	Lactobacillus reuteri 100-23		COG1123	R	pfam00005 pfam08352		No	No
Lr_69037	Imidazolonepropionase and related amidohydrolases	1173	390	Lactobacillus reuteri 100-23		COG1228	Q	pfam01979		No	No
Lr_69038	Dipeptidyl aminopeptidases/acylaminoacyl-peptidases	1899	632	Lactobacillus reuteri 100-23	EC:3.4.19.1	COG1506	E	pfam00326		No	No
Lr_69039	Imidazolonepropionase and related amidohydrolases	1206	401	Lactobacillus reuteri 100-23		COG1228	Q	pfam01979		No	No
Lr_69040	Acetylornithine deacetylase/Succinyl-diaminopimelate desuccinylase and related deacylases	1338	445	Lactobacillus reuteri 100-23		COG0624	E	pfam01546 pfam07687		No	No
Lr_69041	transposase, IS4 family	1335	444	Lactobacillus reuteri 100-23		COG3666	L	pfam01609 pfam05598		No	No
Lr_69042	Transposase DDE domain.	279	92	Lactobacillus reuteri 100-23				pfam13751		No	No
Lr_69043	Fructosamine-3-kinase	849	282	Lactobacillus reuteri 100-23		COG3001	G	pfam03881		No	No
Lr_69044	aspartyl-tRNA synthetase (EC 6.1.1.12)	1803	600	Lactobacillus reuteri 100-23	EC:6.1.1.12	COG0173	J	pfam00152 pfam01336 pfam02938	TIGR00459	No	No
Lr_69045	ABC-type polar amino acid transport system, ATPase component	741	246	Lactobacillus reuteri 100-23	EC:3.6.3.21	COG1126	E	pfam00005		No	No
Lr_69046	amino acid ABC transporter, permease protein, 3-TM region, His/Glu/Gln/Arg/opine family	1512	503	Lactobacillus reuteri 100-23		COG0765	E	pfam00497 pfam00528	TIGR01726	Yes	Yes
Lr_69047	SSU ribosomal protein S21P	192	63	Lactobacillus reuteri 100-23				pfam01165	TIGR00030	No	No
Lr_69048	Uncharacterized conserved protein, COG1610	447	148	Lactobacillus reuteri 100-23		COG1610	S	pfam09424		No	No
Lr_69049	Transposase and inactivated derivatives	1221	406	Lactobacillus reuteri 100-23		COG3547	L	pfam01548 pfam02371		No	No
Lr_69050	Penicillin V acylase and related amidases	978	325	Lactobacillus reuteri 100-23	EC:3.5.1.24	COG3049	M	pfam02275		No	No
Lr_69051	argininosuccinate synthase (EC 6.3.4.5)	1233	410	Lactobacillus reuteri 100-23	EC:6.3.4.5	COG0137	E	pfam00764	TIGR00032	No	No
Lr_69052	argininosuccinate lyase (EC 4.3.2.1)	1386	461	Lactobacillus reuteri 100-23	EC:4.3.2.1	COG0165	E	pfam00206 pfam14698	TIGR00838	No	No
Lr_69053	Uncharacterized conserved protein, COG1268	573	190	Lactobacillus reuteri 100-23		COG1268	R	pfam02632		No	Yes
Lr_69054	birA, biotin-[acetyl-CoA-carboxylase] ligase region	972	323	Lactobacillus reuteri 100-23	EC:6.3.4.15	COG0340	H	pfam02237 pfam03099 pfam08279	TIGR00121	No	No
Lr_69055	Phosphate starvation-inducible protein PhoH, predicted ATPase	1008	335	Lactobacillus reuteri 100-23		COG1702	T	pfam02562		No	No
Lr_69056	conserved hypothetical protein TIGR00043	480	159	Lactobacillus reuteri 100-23		COG0319	R	pfam02130	TIGR00043	No	No
Lr_69057	diacylglycerol kinase (EC 2.7.1.107)	396	131	Lactobacillus reuteri 100-23	EC:2.7.1.107	COG0818	M	pfam01219		No	Yes
Lr_69058	GTP-binding protein Era	906	301	Lactobacillus reuteri 100-23		COG1159	R	pfam01926 pfam07650	TIGR00436 TIGR00231	No	No
Lr_69059	DNA replication and repair protein RecO	786	261	Lactobacillus reuteri 100-23		COG1381	L	pfam02565 pfam11967	TIGR00613	No	No
Lr_69060	glycyl-tRNA synthetase, tetrameric type, alpha subunit	987	328	Lactobacillus reuteri 100-23	EC:6.1.1.14	COG0752	J	pfam02091	TIGR00388	No	No
Lr_69061	glycyl-tRNA synthetase, tetrameric type, beta subunit/putative glutamate--cysteine ligase/putative amino acid ligase	2076	691	Lactobacillus reuteri 100-23	EC:6.1.1.14	COG0751	J	pfam02092	TIGR00211	No	No
Lr_69062	DNA primase (EC 2.7.7.-)	1866	621	Lactobacillus reuteri 100-23	EC:2.7.7.-	COG0358	L	pfam01807 pfam08275 pfam10410 pfam13155	TIGR01391	No	No
Lr_69063	RNA polymerase sigma factor RpoD, C-terminal domain/RNA polymerase sigma factor, sigma-70 family	1143	380	Lactobacillus reuteri 100-23		COG0568	K	pfam00140 pfam03979 pfam04539 pfam04542 pfam04545	TIGR02393 TIGR02937	No	No
Lr_69064	aminotransferase (EC 2.6.1.-)	1185	394	Lactobacillus reuteri 100-23	EC:2.6.1.-	COG0436	E	pfam00155		No	No
Lr_69065	Predicted SAM-dependent methyltransferase	708	235	Lactobacillus reuteri 100-23	EC:2.1.1.217	COG2384	R	pfam04816		No	No
Lr_69066	conserved hypothetical protein TIGR00486	825	274	Lactobacillus reuteri 100-23		COG0327	S	pfam01784	TIGR00486	No	No
Lr_69067	peptidase T. Metallo peptidase. MEROPS family M20B	1251	416	Lactobacillus reuteri 100-23	EC:3.4.11.4	COG2195	E	pfam01546 pfam07687	TIGR01882	No	No
Lr_69068	hypothetical protein	243	80	Lactobacillus reuteri 100-23				pfam11151		No	Yes
Lr_69069	DNA polymerase III catalytic subunit, DnaE type	3348	1115	Lactobacillus reuteri 100-23	EC:2.7.7.7	COG0587	L	pfam01336 pfam02811 pfam07733 pfam14579	TIGR00594	No	No
Lr_69070	pyruvate kinase (EC 2.7.1.40)	1422	473	Lactobacillus reuteri 100-23	EC:2.7.1.40	COG0469	G	pfam00224 pfam02887	TIGR01064	No	No
Lr_69071	Uncharacterized protein conserved in bacteria, COG2996	882	293	Lactobacillus reuteri 100-23		COG2996	S	pfam13509		No	No
Lr_69072	tyrosine recombinase XerD subunit	894	297	Lactobacillus reuteri 100-23		COG4974	L	pfam00589 pfam02899		No	No
Lr_69073	hypothetical protein	357	118	Lactobacillus reuteri 100-23						No	No
Lr_69074	condensin subunit ScpA	792	263	Lactobacillus reuteri 100-23		COG1354	S	pfam02616		No	No
Lr_69075	condensin subunit ScpB	606	201	Lactobacillus reuteri 100-23		COG1386	K	pfam04079	TIGR00281	No	No
Lr_69076	ribosomal large subunit pseudouridine synthase B (EC 5.4.99.-)	717	238	Lactobacillus reuteri 100-23	EC:5.4.99.22	COG1187	J	pfam00849 pfam01479	TIGR00093	No	No
Lr_69077	Retron-type reverse transcriptase	1383	460	Lactobacillus reuteri 100-23		COG3344	L	pfam00078 pfam08388		No	No
Lr_69078	hypothetical protein	549	182	Lactobacillus reuteri 100-23						Yes	No
Lr_69079	hypothetical protein	597	198	Lactobacillus reuteri 100-23		COG5422	T			Yes	No
Lr_69080	hypothetical protein	351	116	Lactobacillus reuteri 100-23						No	No
Lr_69081	exonuclease, DNA polymerase III, epsilon subunit family	852	283	Lactobacillus reuteri 100-23	EC:2.7.7.7	COG2176	L	pfam00929	TIGR00573	No	No
Lr_69082	Predicted Zn peptidase	447	148	Lactobacillus reuteri 100-23		COG2856	E	pfam06114		No	No
Lr_69083	Helix-turn-helix.	426	141	Lactobacillus reuteri 100-23				pfam13443		No	No
Lr_69084	Helix-turn-helix.	216	71	Lactobacillus reuteri 100-23		COG1396	K	pfam12844		No	No
Lr_69085	hypothetical protein	948	315	Lactobacillus reuteri 100-23		COG1196	D			No	No
Lr_69086	hypothetical protein	561	186	Lactobacillus reuteri 100-23				pfam10552		No	No
Lr_69087	hypothetical protein	441	146	Lactobacillus reuteri 100-23						No	No
Lr_69088	hypothetical protein	237	78	Lactobacillus reuteri 100-23						No	No
Lr_69089	hypothetical protein	219	72	Lactobacillus reuteri 100-23						No	No
Lr_69090	hypothetical protein	363	120	Lactobacillus reuteri 100-23						No	No
Lr_69091	hypothetical protein	219	72	Lactobacillus reuteri 100-23						No	No
Lr_69092	single stranded DNA-binding protein (ssb)	495	164	Lactobacillus reuteri 100-23		COG0629	L	pfam00436	TIGR00621	No	No
Lr_69093	Protein of unknown function (DUF968).	687	228	Lactobacillus reuteri 100-23				pfam06147		No	No
Lr_69094	DnaD and phage-associated domain	891	296	Lactobacillus reuteri 100-23				pfam07261 pfam13730		No	No
Lr_69095	hypothetical protein	213	70	Lactobacillus reuteri 100-23						No	No
Lr_69096	hypothetical protein	612	203	Lactobacillus reuteri 100-23						No	No
Lr_69097	hypothetical protein	183	60	Lactobacillus reuteri 100-23						No	No
Lr_69098	hypothetical protein	480	159	Lactobacillus reuteri 100-23						No	No
Lr_69099	hypothetical protein	237	78	Lactobacillus reuteri 100-23						No	No
Lr_69100	hypothetical protein	300	99	Lactobacillus reuteri 100-23						No	No
Lr_69101	hypothetical protein	213	70	Lactobacillus reuteri 100-23						No	No
Lr_69102	hypothetical protein	261	86	Lactobacillus reuteri 100-23						No	No
Lr_69103	Holliday junction resolvase	375	124	Lactobacillus reuteri 100-23		COG4570	L	pfam05866		No	No
Lr_69104	hypothetical protein	204	67	Lactobacillus reuteri 100-23						No	No
Lr_69105	Helix-turn-helix.	603	200	Lactobacillus reuteri 100-23				pfam12844		No	No
Lr_69106	hypothetical protein	510	169	Lactobacillus reuteri 100-23						No	No
Lr_69107	hypothetical protein	282	93	Lactobacillus reuteri 100-23						No	No
Lr_69108	hypothetical protein	126	41	Lactobacillus reuteri 100-23						No	No
Lr_69109	hypothetical protein	237	78	Lactobacillus reuteri 100-23						No	No
Lr_69110	hypothetical protein	222	73	Lactobacillus reuteri 100-23						No	No
Lr_69111	hypothetical protein	243	80	Lactobacillus reuteri 100-23						No	No
Lr_69112	hypothetical protein	771	256	Lactobacillus reuteri 100-23						No	No
Lr_69113	hypothetical protein	243	80	Lactobacillus reuteri 100-23						No	No
Lr_69114	hypothetical protein	135	44	Lactobacillus reuteri 100-23						No	Yes
Lr_69115	hypothetical protein	189	62	Lactobacillus reuteri 100-23						No	No
Lr_69116	hypothetical protein	420	139	Lactobacillus reuteri 100-23						No	No
Lr_69117	hypothetical protein	300	99	Lactobacillus reuteri 100-23						No	No
Lr_69118	hypothetical protein	837	278	Lactobacillus reuteri 100-23						No	No
Lr_69119	Deoxynucleoside kinases	702	233	Lactobacillus reuteri 100-23		COG1428	F	pfam01712		No	No
Lr_69124	phage transcriptional activator, RinA family	513	170	Lactobacillus reuteri 100-23					TIGR01636	No	No
Lr_69127	hypothetical protein	2031	676	Lactobacillus reuteri 100-23						No	No
Lr_69128	Uncharacterized conserved protein, COG1704	546	181	Lactobacillus reuteri 100-23		COG1704	S	pfam04011		No	Yes
Lr_69129	hypothetical protein	756	251	Lactobacillus reuteri 100-23						No	Yes
Lr_69130	hypothetical protein	375	124	Lactobacillus reuteri 100-23						No	No
Lr_69131	hypothetical protein	447	148	Lactobacillus reuteri 100-23						Yes	No
Lr_69132	hypothetical protein	342	113	Lactobacillus reuteri 100-23						No	No
Lr_69133	hypothetical protein	381	126	Lactobacillus reuteri 100-23						No	No
Lr_69134	hypothetical protein	309	102	Lactobacillus reuteri 100-23						No	No
Lr_69135	hypothetical protein	231	76	Lactobacillus reuteri 100-23						No	No
Lr_69136	hypothetical protein	192	63	Lactobacillus reuteri 100-23						Yes	No
Lr_69137	hypothetical protein	174	57	Lactobacillus reuteri 100-23						No	No
Lr_69138	hypothetical protein	387	128	Lactobacillus reuteri 100-23						No	No
Lr_69139	hypothetical protein	789	262	Lactobacillus reuteri 100-23						No	No
Lr_69140	nicotinamide mononucleotide transporter PnuC	744	247	Lactobacillus reuteri 100-23		COG3201	H	pfam04973	TIGR01528	No	Yes
Lr_69141	hypothetical protein	159	52	Lactobacillus reuteri 100-23						No	No
Lr_69142	hypothetical protein	261	86	Lactobacillus reuteri 100-23						No	No
Lr_69143	Predicted periplasmic or secreted lipoprotein	195	64	Lactobacillus reuteri 100-23		COG1724	N	pfam07927		No	No
Lr_69144	Uncharacterised protein family (UPF0150).	405	134	Lactobacillus reuteri 100-23		COG1598	S	pfam03681		No	No
Lr_69145	hypothetical protein	951	316	Lactobacillus reuteri 100-23						No	No
Lr_69146	hypothetical protein	318	105	Lactobacillus reuteri 100-23				pfam14213		No	No
Lr_69147	hypothetical protein	639	212	Lactobacillus reuteri 100-23				pfam01850		No	No
Lr_69148	hypothetical protein	147	48	Lactobacillus reuteri 100-23						No	No
Lr_69149	hypothetical protein	213	70	Lactobacillus reuteri 100-23						No	No
Lr_69150	hypothetical protein	249	82	Lactobacillus reuteri 100-23						No	No
Lr_69151	hypothetical protein	234	77	Lactobacillus reuteri 100-23						No	No
Lr_69152	hypothetical protein	174	57	Lactobacillus reuteri 100-23						No	No
Lr_69153	hypothetical protein	153	50	Lactobacillus reuteri 100-23						No	No
Lr_69154	hypothetical protein	264	87	Lactobacillus reuteri 100-23						No	No
Lr_69155	hypothetical protein	411	136	Lactobacillus reuteri 100-23						No	Yes
Lr_69156	hypothetical protein	231	76	Lactobacillus reuteri 100-23						No	No
Lr_69157	hypothetical protein	219	72	Lactobacillus reuteri 100-23						No	No
Lr_69158	hypothetical protein	399	132	Lactobacillus reuteri 100-23						No	No
Lr_69159	hypothetical protein	225	74	Lactobacillus reuteri 100-23						No	No
Lr_69160	hypothetical protein	135	44	Lactobacillus reuteri 100-23						No	Yes
Lr_69161	hypothetical protein	186	61	Lactobacillus reuteri 100-23						No	No
Lr_69162	HNH endonuclease.	333	110	Lactobacillus reuteri 100-23		COG1403	V	pfam01844		No	No
Lr_69163	phage terminase, small subunit, putative, P27 family	459	152	Lactobacillus reuteri 100-23		COG3747	L	pfam05119	TIGR01558	No	No
Lr_69164	Phage terminase-like protein, large subunit	498	165	Lactobacillus reuteri 100-23		COG4626	R	pfam03354		No	No
Lr_69165	group I intron endonuclease	732	243	Lactobacillus reuteri 100-23				pfam01541	TIGR01453	No	No
Lr_69166	Phage terminase-like protein, large subunit	1341	446	Lactobacillus reuteri 100-23		COG4626	R	pfam03354		No	No
Lr_69167	phage portal protein, HK97 family	1308	435	Lactobacillus reuteri 100-23		COG4695	S	pfam04860	TIGR01537	No	No
Lr_69168	ATP-dependent Clp protease, proteolytic subunit ClpP	777	258	Lactobacillus reuteri 100-23	EC:3.4.21.92	COG0740	O U	pfam00574	TIGR00493	No	No
Lr_69169	phage major capsid protein, HK97 family	1170	389	Lactobacillus reuteri 100-23				pfam05065	TIGR01554	No	No
Lr_69170	hypothetical protein	216	71	Lactobacillus reuteri 100-23						No	No
Lr_69171	uncharacterized phage protein (possible DNA packaging)	435	144	Lactobacillus reuteri 100-23				pfam05135	TIGR01560	No	No
Lr_69172	phage head-tail adaptor, putative, SPP1 family	357	118	Lactobacillus reuteri 100-23		COG5614	R	pfam05521	TIGR01563	No	No
Lr_69173	hypothetical protein	483	160	Lactobacillus reuteri 100-23						No	No
Lr_69174	hypothetical protein	384	127	Lactobacillus reuteri 100-23				pfam05657		No	No
Lr_69175	Phage major tail protein.	705	234	Lactobacillus reuteri 100-23				pfam04630		No	No
Lr_69176	hypothetical protein	411	136	Lactobacillus reuteri 100-23						No	No
Lr_69177	hypothetical protein	144	47	Lactobacillus reuteri 100-23						No	No
Lr_69178	phage tail tape measure protein, TP901 family, core region	5826	1941	Lactobacillus reuteri 100-23		COG3953	R	pfam10145	TIGR01760	No	No
Lr_69179	Protein of unknown function (DUF1306).	840	279	Lactobacillus reuteri 100-23				pfam05709		No	No
Lr_69180	Cell wall-associated hydrolases (invasion-associated proteins)	1854	617	Lactobacillus reuteri 100-23		COG0791	M	pfam00877 pfam06605		No	No
Lr_69181	hypothetical protein	237	78	Lactobacillus reuteri 100-23						No	No
Lr_69182	hypothetical protein	294	97	Lactobacillus reuteri 100-23						No	No
Lr_69183	hypothetical protein	2640	879	Lactobacillus reuteri 100-23				pfam12708		No	No
Lr_69184	hypothetical protein	360	119	Lactobacillus reuteri 100-23						No	No
Lr_69185	phage uncharacterized protein, XkdX family	153	50	Lactobacillus reuteri 100-23				pfam09693	TIGR01669	No	No
Lr_69186	hypothetical protein	291	96	Lactobacillus reuteri 100-23						No	Yes
Lr_69187	hypothetical protein	429	142	Lactobacillus reuteri 100-23				pfam09682		No	Yes
Lr_69188	Lyzozyme M1 (1,4-beta-N-acetylmuramidase)	1107	368	Lactobacillus reuteri 100-23		COG3757	M	pfam01183 pfam01476		No	No
Lr_69189	hypothetical protein	726	241	Lactobacillus reuteri 100-23						No	Yes
Lr_69190	Predicted membrane protein	579	192	Lactobacillus reuteri 100-23		COG3601	S	pfam12822		No	Yes
Lr_69191	Uncharacterized protein conserved in bacteria, COG4955	1026	341	Lactobacillus reuteri 100-23		COG4955	S	pfam14493		No	No
Lr_69192	ATP-dependent DNA helicase, RecQ family	1440	479	Lactobacillus reuteri 100-23	EC:3.6.4.12	COG0514	L	pfam00270 pfam00271	TIGR00614	No	No
Lr_69193	hypothetical protein	573	190	Lactobacillus reuteri 100-23						No	Yes
Lr_69194	cytidylate kinase (EC 2.7.4.14)	687	228	Lactobacillus reuteri 100-23	EC:2.7.4.14	COG0283	F	pfam02224	TIGR00017	No	No
Lr_69195	SSU ribosomal protein S1P	1251	416	Lactobacillus reuteri 100-23		COG0539	J	pfam00575	TIGR00717	No	No
Lr_69196	GTP-binding protein Era	1314	437	Lactobacillus reuteri 100-23		COG1160	R	pfam01926 pfam14714	TIGR03594 TIGR00231	No	No
Lr_69197	bacterial nucleoid protein Hbs	276	91	Lactobacillus reuteri 100-23		COG0776	L	pfam00216		No	No
Lr_69198	hypothetical protein	1266	421	Lactobacillus reuteri 100-23		COG4783	R	pfam14559		No	No
Lr_69199	tRNA nucleotidyltransferase/poly(A) polymerase	1212	403	Lactobacillus reuteri 100-23	EC:2.7.7.72 EC:3.1.3.- EC:3.1.4.-	COG0617	J	pfam01743 pfam12627 pfam13735		No	No
Lr_69200	ATPase components of ABC transporters with duplicated ATPase domains	1911	636	Lactobacillus reuteri 100-23		COG0488	R	pfam00005 pfam12848		No	No
Lr_69201	thymidylate synthase (EC 2.1.1.45)	963	320	Lactobacillus reuteri 100-23	EC:2.1.1.45	COG0207	F	pfam00303	TIGR03284	No	No
Lr_69202	dihydrofolate reductase (EC 1.5.1.3)	489	162	Lactobacillus reuteri 100-23	EC:1.5.1.3	COG0262	H	pfam00186		No	No
Lr_69203	channel protein, hemolysin III family	645	214	Lactobacillus reuteri 100-23		COG1272	R	pfam03006	TIGR01065	No	Yes
Lr_69204	degV family protein	843	280	Lactobacillus reuteri 100-23		COG1307	S	pfam02645	TIGR00762	No	No
Lr_69205	Lysophospholipase L1 and related esterases	927	308	Lactobacillus reuteri 100-23		COG2755	E	pfam13472		No	Yes
Lr_69206	Uncharacterized protein conserved in bacteria, COG4698	603	200	Lactobacillus reuteri 100-23		COG4698	S	pfam09911		Yes	Yes
Lr_69207	Uncharacterized protein conserved in bacteria, COG4479	222	73	Lactobacillus reuteri 100-23		COG4479	S	pfam06855		No	No
Lr_69208	Ras superfamily GTP-binding protein YlqF	873	290	Lactobacillus reuteri 100-23		COG1161	R	pfam01926	TIGR03596	No	No
Lr_69209	RNase HII (EC 3.1.26.4)	771	256	Lactobacillus reuteri 100-23	EC:3.1.26.4	COG0164	L	pfam01351		No	No
Lr_69210	DNA protecting protein DprA	876	291	Lactobacillus reuteri 100-23		COG0758	L U	pfam02481	TIGR00732	No	No
Lr_69211	DNA topoisomerase I (EC 5.99.1.2)	2121	706	Lactobacillus reuteri 100-23	EC:5.99.1.2	COG0550	L	pfam01131 pfam01396 pfam01751	TIGR01051	No	No
Lr_69212	Galactose mutarotase and related enzymes	831	276	Lactobacillus reuteri 100-23		COG2017	G	pfam01263		No	No
Lr_69213	acyl-phosphate glycerol-3-phosphate acyltransferase	630	209	Lactobacillus reuteri 100-23	EC:2.3.1.15	COG0344	S	pfam02660	TIGR00023	No	Yes
Lr_69214	DNA topoisomerase IV subunit B (EC 5.99.1.3)	2025	674	Lactobacillus reuteri 100-23	EC:5.99.1.-	COG0187	L	pfam00204 pfam00986 pfam01751 pfam02518	TIGR01058 TIGR01059	No	No
Lr_69215	DNA topoisomerase IV subunit A (EC 5.99.1.3)	2466	821	Lactobacillus reuteri 100-23	EC:5.99.1.-	COG0188	L	pfam00521 pfam03989	TIGR01061	No	No
Lr_69216	mutator mutT protein	456	151	Lactobacillus reuteri 100-23		COG1051	F	pfam00293		No	No
Lr_69217	Inorganic pyrophosphatase/exopolyphosphatase	936	311	Lactobacillus reuteri 100-23	EC:3.6.1.1	COG1227	C	pfam01368 pfam02833		No	No
Lr_69218	Transposase and inactivated derivatives	1377	458	Lactobacillus reuteri 100-23		COG2801	L	pfam00665 pfam13276 pfam13518		No	No
Lr_69219	Uncharacterized protein conserved in bacteria, COG4918	390	129	Lactobacillus reuteri 100-23		COG4918	S	pfam01521		No	No
Lr_69220	hypothetical protein	324	107	Lactobacillus reuteri 100-23						No	Yes
Lr_69221	hypothetical protein	180	59	Lactobacillus reuteri 100-23						No	Yes
Lr_69222	Sortase and related acyltransferases	495	164	Lactobacillus reuteri 100-23	EC:2.3.1.183	COG1247	M	pfam13420		No	No
Lr_69223	Uncharacterized protein conserved in bacteria, COG1302	384	127	Lactobacillus reuteri 100-23		COG1302	S	pfam03780		No	No
Lr_69224	hypothetical protein	192	63	Lactobacillus reuteri 100-23						No	Yes
Lr_69225	hypothetical protein	546	181	Lactobacillus reuteri 100-23						No	Yes
Lr_69226	gluconate kinase, FGGY type	1530	509	Lactobacillus reuteri 100-23	EC:2.7.1.12	COG1070	G	pfam00370 pfam02782	TIGR01314	No	No
Lr_69227	transcriptional regulator, LacI family	1020	339	Lactobacillus reuteri 100-23		COG1609	K	pfam00356 pfam13377		No	No
Lr_69228	gluconate transporter	1299	432	Lactobacillus reuteri 100-23		COG2610	E G	pfam02447	TIGR00791	No	Yes
Lr_69229	gluconate kinase, FGGY type	1530	509	Lactobacillus reuteri 100-23	EC:2.7.1.12	COG1070	G	pfam00370 pfam02782	TIGR01314	No	No
Lr_69230	Acetyltransferase (GNAT) family.	534	177	Lactobacillus reuteri 100-23		COG1670	J	pfam13523		No	No
Lr_69231	hypothetical protein	312	103	Lactobacillus reuteri 100-23						No	Yes
Lr_69232	hypothetical protein	210	69	Lactobacillus reuteri 100-23						No	No
Lr_69233	hypothetical protein	276	91	Lactobacillus reuteri 100-23						No	No
Lr_69234	Predicted membrane protein	492	163	Lactobacillus reuteri 100-23		COG3152	S	pfam05656		No	Yes
Lr_69235	type I site-specific deoxyribonuclease, HsdR family	3111	1036	Lactobacillus reuteri 100-23	EC:3.1.21.3	COG0610	V	pfam04313 pfam04851 pfam12008	TIGR00348	No	No
Lr_69236	type I restriction system adenine methylase (hsdM)	1650	549	Lactobacillus reuteri 100-23	EC:2.1.1.72	COG0286	V	pfam02384 pfam12161	TIGR00497	No	No
Lr_69237	hypothetical protein	1194	397	Lactobacillus reuteri 100-23	EC:3.1.21.3	COG0732	V	pfam01420		No	No
Lr_69238	Site-specific recombinase XerD	936	311	Lactobacillus reuteri 100-23		COG4974	L	pfam00589		No	No
Lr_69239	Restriction endonuclease S subunits	1158	385	Lactobacillus reuteri 100-23	EC:3.1.21.3	COG0732	V	pfam01420		No	No
Lr_69240	Restriction endonuclease	918	305	Lactobacillus reuteri 100-23		COG1715	V	pfam04471 pfam14338		No	No
Lr_69241	hypothetical protein	396	131	Lactobacillus reuteri 100-23		COG1715	V	pfam14338		No	No
Lr_69242	Restriction endonuclease	591	196	Lactobacillus reuteri 100-23		COG1715	V	pfam04471		No	No
Lr_69243	hypothetical protein	2268	755	Lactobacillus reuteri 100-23						No	No
Lr_69244	hypothetical protein	126	41	Lactobacillus reuteri 100-23						No	Yes
Lr_69245	Inosine-uridine nucleoside N-ribohydrolase	942	313	Lactobacillus reuteri 100-23	EC:3.2.-	COG1957	F	pfam01156		No	No
Lr_69246	Ion channel.	786	261	Lactobacillus reuteri 100-23				pfam07885		No	Yes
Lr_69247	putative glutamate--cysteine ligase/putative amino acid ligase	2889	962	Lactobacillus reuteri 100-23		COG4485	S	pfam09586		No	Yes
Lr_69248	Sugar phosphate permease	1200	399	Lactobacillus reuteri 100-23		COG2271	G	pfam07690		No	Yes
Lr_69249	RNA polymerase sigma factor, sigma-70 family	576	191	Lactobacillus reuteri 100-23		COG1595	K	pfam07638	TIGR02937	No	No
Lr_69250	uncharacterized domain 1	375	124	Lactobacillus reuteri 100-23		COG2050	Q	pfam03061	TIGR00369	No	No
Lr_69251	1,4-Dihydroxy-2-naphthoate synthase (EC 4.1.3.36)	822	273	Lactobacillus reuteri 100-23	EC:4.1.3.36	COG0447	H	pfam00378	TIGR01929	No	No
Lr_69252	O-succinylbenzoate-CoA ligase	1422	473	Lactobacillus reuteri 100-23	EC:6.2.1.26	COG0318	I Q	pfam00501 pfam13193	TIGR01923	No	No
Lr_69253	hypothetical protein	159	52	Lactobacillus reuteri 100-23						No	Yes
Lr_69254	ferrous iron transporter FeoB	1992	663	Lactobacillus reuteri 100-23		COG0370	P	pfam02421 pfam07664 pfam07670	TIGR00437 TIGR00231	No	Yes
Lr_69255	hypothetical protein	204	67	Lactobacillus reuteri 100-23		COG1918	P	pfam04023		No	No
Lr_69256	Iron-regulated ABC transporter ATPase subunit SufC	798	265	Lactobacillus reuteri 100-23		COG0396	O	pfam00005	TIGR01978	No	No
Lr_69257	Iron-regulated ABC transporter permease protein SufD	1290	429	Lactobacillus reuteri 100-23		COG0719	O	pfam01458	TIGR01981	No	No
Lr_69258	cysteine desulfurase (EC 2.8.1.7)	1239	412	Lactobacillus reuteri 100-23	EC:2.8.1.7 EC:4.4.1.16	COG0520	E	pfam00266	TIGR01979	No	No
Lr_69259	SUF system FeS assembly protein, NifU family	462	153	Lactobacillus reuteri 100-23		COG0822	C	pfam01592	TIGR01994	No	No
Lr_69260	Iron-regulated ABC transporter membrane component SufB	1410	469	Lactobacillus reuteri 100-23		COG0719	O	pfam01458	TIGR01980	No	No
Lr_69261	Predicted metal-sulfur cluster biosynthetic enzyme	333	110	Lactobacillus reuteri 100-23		COG2151	R	pfam01883		No	No
Lr_69262	Helix-turn-helix.	891	296	Lactobacillus reuteri 100-23				pfam12844		No	No
Lr_69263	Transposase and inactivated derivatives	1221	406	Lactobacillus reuteri 100-23		COG3547	L	pfam01548 pfam02371		No	No
Lr_69264	Response regulator containing a CheY-like receiver domain and an HTH DNA-binding domain	672	223	Lactobacillus reuteri 100-23		COG2197	K T	pfam00072 pfam00196		No	No
Lr_69265	Predicted heme/steroid binding protein	237	78	Lactobacillus reuteri 100-23		COG4892	R	pfam00173		No	No
Lr_69266	Cof subfamily of IIB subfamily of haloacid dehalogenase superfamily/HAD-superfamily hydrolase, subfamily IIB	819	272	Lactobacillus reuteri 100-23		COG0561	R	pfam08282	TIGR00099 TIGR01484	No	No
Lr_69267	NOL1/NOP2/sun family putative RNA methylase	1374	457	Lactobacillus reuteri 100-23		COG0144	J	pfam01189 pfam13636	TIGR00446	No	No
Lr_69268	Membrane protease subunits, stomatin/prohibitin homologs	867	288	Lactobacillus reuteri 100-23		COG0330	O	pfam01145		No	Yes
Lr_69269	Putative regulator of cell autolysis	1761	586	Lactobacillus reuteri 100-23	EC:2.7.13.3	COG3275	T	pfam02518 pfam06580 pfam07694 pfam13492		No	Yes
Lr_69270	Response regulator of the LytR/AlgR family	732	243	Lactobacillus reuteri 100-23		COG3279	K T	pfam00072 pfam04397		No	No
Lr_69271	Putative effector of murein hydrolase LrgA	420	139	Lactobacillus reuteri 100-23		COG1380	R	pfam03788		No	Yes
Lr_69272	Putative effector of murein hydrolase	741	246	Lactobacillus reuteri 100-23		COG1346	M	pfam04172		No	Yes
Lr_69273	L-lactate dehydrogenase	975	324	Lactobacillus reuteri 100-23	EC:1.1.1.27	COG0039	C	pfam00056 pfam02866	TIGR01771	No	No
Lr_69274	fructokinase (EC 2.7.1.4)	879	292	Lactobacillus reuteri 100-23	EC:2.7.1.4	COG1940	G K	pfam00480		No	No
Lr_69275	hypothetical protein	705	234	Lactobacillus reuteri 100-23		COG1609	K	pfam13377		No	No
Lr_69276	Transposase and inactivated derivatives	243	80	Lactobacillus reuteri 100-23		COG1943	L	pfam01797		No	No
Lr_69277	transposase, IS605 OrfB family, central region	744	247	Lactobacillus reuteri 100-23		COG0675	L	pfam01385 pfam07282	TIGR01766	No	No
Lr_69278	Transcriptional regulators	342	113	Lactobacillus reuteri 100-23		COG1609	K	pfam00356		No	No
Lr_69279	Alpha-galactosidase	2190	729	Lactobacillus reuteri 100-23	EC:3.2.1.22	COG3345	G	pfam02065		No	No
Lr_69280	Predicted periplasmic/secreted protein	486	161	Lactobacillus reuteri 100-23		COG3477	S	pfam07274		No	Yes
Lr_69281	isopentenyl-diphosphate delta-isomerase, type 2	1044	347	Lactobacillus reuteri 100-23	EC:5.3.3.2	COG1304	C	pfam01070	TIGR02151	No	No
Lr_69282	phosphomevalonate kinase (EC 2.7.4.2)	1128	375	Lactobacillus reuteri 100-23	EC:2.7.4.2	COG1577	I	pfam00288 pfam08544	TIGR01220	No	No
Lr_69283	diphosphomevalonate decarboxylase (EC 4.1.1.33)	972	323	Lactobacillus reuteri 100-23	EC:4.1.1.33	COG3407	I	pfam00288	TIGR01240	No	No
Lr_69284	mevalonate kinase (EC 2.7.1.36)	951	316	Lactobacillus reuteri 100-23	EC:2.7.1.36	COG1577	I	pfam00288 pfam08544	TIGR00549	No	No
Lr_69285	DnaQ family exonuclease/DinG family helicase, putative	2865	954	Lactobacillus reuteri 100-23	EC:3.6.4.12	COG1199	K L	pfam00270 pfam00929 pfam13307	TIGR01407 TIGR00573	No	No
Lr_69286	Uncharacterized protein conserved in bacteria, COG5353	471	156	Lactobacillus reuteri 100-23		COG5353	S			Yes	Yes
Lr_69287	DNA replication protein DnaD	705	234	Lactobacillus reuteri 100-23		COG3935	L	pfam07261	TIGR01446	No	No
Lr_69288	rarD protein	918	305	Lactobacillus reuteri 100-23		COG2962	R	pfam00892	TIGR00688	No	Yes
Lr_69289	penicillin-binding protein, 1A family	2265	754	Lactobacillus reuteri 100-23	EC:2.4.1.- EC:3.4.-	COG0744	M	pfam00905 pfam00912	TIGR02074	No	Yes
Lr_69290	recombination protein U	615	204	Lactobacillus reuteri 100-23		COG3331	R	pfam03838	TIGR00648	No	No
Lr_69291	Uncharacterized protein conserved in bacteria, COG4474	567	188	Lactobacillus reuteri 100-23		COG4474	S	pfam06908		No	No
Lr_69292	Cell division initiation protein	363	120	Lactobacillus reuteri 100-23		COG3599	D	pfam05103	TIGR03544	No	No
Lr_69293	Transposase and inactivated derivatives	459	152	Lactobacillus reuteri 100-23		COG1943	L	pfam01797		No	No
Lr_69294	ribonucleoside-diphosphate reductase 2, operon protein nrdI	447	148	Lactobacillus reuteri 100-23		COG1780	F	pfam07972	TIGR00333	No	No
Lr_69295	Predicted N6-adenine-specific DNA methylase	1155	384	Lactobacillus reuteri 100-23	EC:2.1.1.-	COG0116	L	pfam01170 pfam02926		No	No
Lr_69296	Transposase and inactivated derivatives	1248	415	Lactobacillus reuteri 100-23		COG3464	L	pfam01610 pfam14690		No	No
Lr_69297	RNase HI (EC 3.1.26.4)	396	131	Lactobacillus reuteri 100-23	EC:3.1.26.4	COG0328	L	pfam00075		No	No
Lr_69298	hypothetical protein	183	60	Lactobacillus reuteri 100-23						No	No
Lr_69299	signal peptidase II (EC:3.4.23.36). Aspartic peptidase. MEROPS family A08	447	148	Lactobacillus reuteri 100-23	EC:3.4.23.36	COG0597	M U	pfam01252	TIGR00077	No	Yes
Lr_69300	ribosomal large subunit pseudouridine synthase D (EC 5.4.99.-)	912	303	Lactobacillus reuteri 100-23	EC:5.4.99.23	COG0564	J	pfam00849 pfam01479	TIGR00005	No	No
Lr_69301	carbamoyl-phosphate synthase small subunit	1086	361	Lactobacillus reuteri 100-23	EC:6.3.5.5	COG0505	E F	pfam00117 pfam00988	TIGR01368	No	No
Lr_69302	carbamoyl-phosphate synthase, large subunit	2475	824	Lactobacillus reuteri 100-23	EC:6.3.5.5	COG0458	E F	pfam02786 pfam02787	TIGR01369	No	No
Lr_69303	Predicted RNA-binding protein homologous to eukaryotic snRNP	1683	560	Lactobacillus reuteri 100-23		COG1293	K	pfam05670 pfam05833		No	No
Lr_69304	degV family protein	879	292	Lactobacillus reuteri 100-23		COG1307	S	pfam02645	TIGR00762	No	No
Lr_69305	hypothetical protein	645	214	Lactobacillus reuteri 100-23						No	Yes
Lr_69306	Predicted HD superfamily hydrolase	657	218	Lactobacillus reuteri 100-23		COG1418	R	pfam01966		No	No
Lr_69307	hypothetical protein	375	124	Lactobacillus reuteri 100-23						No	No
Lr_69308	transposase, IS4 family	954	317	Lactobacillus reuteri 100-23				pfam01609		No	No
Lr_69309	Lipopolysaccharide biosynthesis proteins, LPS:glycosyltransferases	645	214	Lactobacillus reuteri 100-23		COG1442	M	pfam01501		No	No
Lr_69310	Uncharacterized protein with an alpha/beta hydrolase fold, COG4814	846	281	Lactobacillus reuteri 100-23		COG4814	R	pfam06028		No	Yes
Lr_69311	Acetyltransferases	525	174	Lactobacillus reuteri 100-23		COG0456	R	pfam13523		No	No
Lr_69312	Transposase and inactivated derivatives	1221	406	Lactobacillus reuteri 100-23		COG3547	L	pfam01548 pfam02371		No	No
Lr_69313	Uncharacterized conserved protein, COG2848	1242	413	Lactobacillus reuteri 100-23		COG2848	S	pfam05167		No	No
Lr_69314	ACT domain-containing protein	267	88	Lactobacillus reuteri 100-23		COG3830	T	pfam13740		No	No
Lr_69315	Aldo/keto reductases, related to diketogulonate reductase	891	296	Lactobacillus reuteri 100-23		COG0656	R	pfam00248		No	No
Lr_69316	hypothetical protein	384	127	Lactobacillus reuteri 100-23		COG0583	K	pfam03466		No	No
Lr_69317	Cupin domain.	417	138	Lactobacillus reuteri 100-23		COG1917	S	pfam07883		No	No
Lr_69318	Predicted membrane protein	456	151	Lactobacillus reuteri 100-23		COG2707	S	pfam04284		No	Yes
Lr_69319	drug resistance transporter, EmrB/QacA subfamily	1389	462	Lactobacillus reuteri 100-23		COG2814	G	pfam07690	TIGR00711	No	Yes
Lr_69320	copper transport repressor, CopY/TcrY family	429	142	Lactobacillus reuteri 100-23		COG3682	K	pfam03965	TIGR02698	No	No
Lr_69321	Hemolysins and related proteins containing CBS domains	1362	453	Lactobacillus reuteri 100-23		COG1253	R	pfam00571 pfam01595 pfam03471		No	Yes
Lr_69322	2-octaprenylphenol hydroxylase (EC 1.14.13.-)	1737	578	Lactobacillus reuteri 100-23		COG0661	R	pfam03109		No	Yes
Lr_69323	Uncharacterized conserved protein, COG1434	816	271	Lactobacillus reuteri 100-23		COG1434	S	pfam02698		No	Yes
Lr_69324	Retron-type reverse transcriptase	1383	460	Lactobacillus reuteri 100-23		COG3344	L	pfam00078 pfam08388		No	No
Lr_69327	thiol peroxidase (atypical 2-Cys peroxiredoxin) (EC 1.11.1.5)	501	166	Lactobacillus reuteri 100-23	EC:1.11.1.15	COG2077	O	pfam00578		No	No
Lr_69328	Predicted transcriptional regulators	369	122	Lactobacillus reuteri 100-23		COG1733	K	pfam01638		No	No
Lr_69329	hypothetical protein	363	120	Lactobacillus reuteri 100-23				pfam01187		No	No
Lr_69330	NADH:flavin oxidoreductases, Old Yellow Enzyme family	477	158	Lactobacillus reuteri 100-23		COG1902	C	pfam00724		No	No
Lr_69331	hypothetical protein	129	42	Lactobacillus reuteri 100-23						No	No
Lr_69332	hypothetical protein	324	107	Lactobacillus reuteri 100-23		COG1902	C			No	No
Lr_69335	hypothetical protein	702	233	Lactobacillus reuteri 100-23				pfam12182		Yes	No
Lr_69336	amino acid/peptide transporter (Peptide:H+ symporter), bacterial	1500	499	Lactobacillus reuteri 100-23		COG3104	E	pfam00854	TIGR00924	No	Yes
Lr_69337	Calcineurin-like phosphoesterase.	831	276	Lactobacillus reuteri 100-23		COG1409	R	pfam00149	TIGR03729	No	No
Lr_69342	hypothetical protein	648	215	Lactobacillus reuteri 100-23						No	No
Lr_69343	Uncharacterised protein family (UPF0236).	1371	456	Lactobacillus reuteri 100-23				pfam06782		No	No
Lr_69344	drug resistance transporter, EmrB/QacA subfamily	1401	466	Lactobacillus reuteri 100-23		COG2814	G	pfam07690	TIGR00711	No	Yes
Lr_69345	YidE/YbjL duplication	1650	549	Lactobacillus reuteri 100-23		COG2985	R	pfam02080 pfam06826	TIGR03802 TIGR01625	No	Yes
Lr_69346	aspartate racemase	720	239	Lactobacillus reuteri 100-23	EC:5.1.1.13	COG1794	M	pfam01177	TIGR00035	No	No
Lr_69347	transcriptional regulator, GntR family	702	233	Lactobacillus reuteri 100-23		COG2188	K	pfam00392 pfam07702		No	No
Lr_69348	putative nicotinate phosphoribosyltransferase	1467	488	Lactobacillus reuteri 100-23	EC:2.4.2.11	COG1488	H	pfam04095	TIGR01513	No	No
Lr_69349	NH(3)-dependent NAD(+) synthetase (EC 6.3.1.5)	828	275	Lactobacillus reuteri 100-23	EC:6.3.1.5	COG0171	H	pfam02540	TIGR00552	No	No
Lr_69350	Transcriptional accessory protein	2178	725	Lactobacillus reuteri 100-23		COG2183	K	pfam00575 pfam09371 pfam12836	TIGR00426	No	No
Lr_69353	Beta-galactosidase/beta-glucuronidase	1887	628	Lactobacillus reuteri 100-23	EC:3.2.1.23	COG3250	G	pfam00703 pfam02836 pfam02837		No	No
Lr_69354	Beta galactosidase small chain.	960	319	Lactobacillus reuteri 100-23	EC:3.2.1.23			pfam02929		No	No
Lr_69355	hypothetical protein	174	57	Lactobacillus reuteri 100-23						No	No
Lr_69356	Transposase and inactivated derivatives	1221	406	Lactobacillus reuteri 100-23		COG3547	L	pfam01548 pfam02371		No	No
Lr_69357	hypothetical protein	1770	589	Lactobacillus reuteri 100-23		COG5617	S	pfam10131		No	Yes
Lr_69358	phosphoglycerate mutase (EC 5.4.2.1)	750	249	Lactobacillus reuteri 100-23	EC:5.4.2.1	COG0588	G	pfam00300	TIGR01258	No	No
Lr_69359	Esterase/lipase	867	288	Lactobacillus reuteri 100-23		COG0657	I	pfam12695		No	No
Lr_69360	cystathionine gamma-lyase (EC 4.4.1.1)	1143	380	Lactobacillus reuteri 100-23	EC:4.4.1.8	COG0626	E	pfam01053		No	No
Lr_69361	amino acid ABC transporter, permease protein, 3-TM region, His/Glu/Gln/Arg/opine family	702	233	Lactobacillus reuteri 100-23		COG0765	E	pfam00528	TIGR01726	No	Yes
Lr_69362	ABC-type polar amino acid transport system, ATPase component	750	249	Lactobacillus reuteri 100-23	EC:3.6.3.-	COG1126	E	pfam00005		No	No
Lr_69363	ABC-type amino acid transport/signal transduction systems, periplasmic component/domain	792	263	Lactobacillus reuteri 100-23		COG0834	E T	pfam00497		Yes	Yes
Lr_69364	aminopeptidase C. Cysteine peptidase. MEROPS family C01B	1341	446	Lactobacillus reuteri 100-23	EC:3.4.22.40	COG3579	E	pfam03051		No	No
Lr_69365	ribose-5-phosphate isomerase (EC 5.3.1.6)	684	227	Lactobacillus reuteri 100-23	EC:5.3.1.6	COG0120	G	pfam06026	TIGR00021	No	No
Lr_69366	Predicted acetyltransferase	297	98	Lactobacillus reuteri 100-23		COG2388	R	pfam14542		No	No
Lr_69367	deoxyuridine 5'-triphosphate nucleotidohydrolase (EC 3.6.1.23)	537	178	Lactobacillus reuteri 100-23	EC:3.6.1.23	COG0756	F	pfam00692		No	No
Lr_69368	DNA repair protein RadA	1374	457	Lactobacillus reuteri 100-23		COG1066	O	pfam13481 pfam13541	TIGR00416	No	No
Lr_69369	Integral membrane protein (PIN domain superfamily)	1149	382	Lactobacillus reuteri 100-23		COG4956	R			No	Yes
Lr_69370	hypothetical protein	171	56	Lactobacillus reuteri 100-23						No	No
Lr_69371	cysteinyl-tRNA synthetase (EC 6.1.1.16)	1413	470	Lactobacillus reuteri 100-23	EC:6.1.1.16	COG0215	J	pfam01406 pfam09190	TIGR00435	No	No
Lr_69372	Uncharacterized protein conserved in bacteria, COG1939	414	137	Lactobacillus reuteri 100-23	EC:3.1.26.-	COG1939	S	pfam00636		No	No
Lr_69373	rRNA methylase, putative, group 3	750	249	Lactobacillus reuteri 100-23	EC:2.1.1.185	COG0566	J	pfam00588 pfam08032	TIGR00186	No	No
Lr_69374	ribosomal protein L33, bacterial type	150	49	Lactobacillus reuteri 100-23		COG0267	J	pfam00471	TIGR01023	No	No
Lr_69375	protein translocase subunit secE/sec61 gamma	177	58	Lactobacillus reuteri 100-23		COG0690	U	pfam00584	TIGR00964	No	Yes
Lr_69376	transcription antitermination protein nusG	543	180	Lactobacillus reuteri 100-23		COG0250	K	pfam00467 pfam02357	TIGR00922	No	No
Lr_69377	LSU ribosomal protein L11P	426	141	Lactobacillus reuteri 100-23		COG0080	J	pfam00298 pfam03946	TIGR01632	No	No
Lr_69378	LSU ribosomal protein L1P	693	230	Lactobacillus reuteri 100-23		COG0081	J	pfam00687	TIGR01169	No	No
Lr_69379	Transposase and inactivated derivatives	1248	415	Lactobacillus reuteri 100-23		COG3464	L	pfam01610 pfam14690		No	No
Lr_69380	aromatic amino acid aminotransferase (EC 2.6.1.57)/2-aminoadipate aminotransferase (EC 2.6.1.39)	1194	397	Lactobacillus reuteri 100-23	EC:2.6.1.-	COG1167	E K	pfam00155		No	No
Lr_69381	hypothetical protein	135	44	Lactobacillus reuteri 100-23						No	Yes
Lr_69382	Glycosyltransferases, probably involved in cell wall biogenesis	1302	433	Lactobacillus reuteri 100-23		COG1215	M	pfam13641		No	Yes
Lr_69383	UDP-N-Acetylglucosamine 2-epimerase (EC 5.1.3.14)	1122	373	Lactobacillus reuteri 100-23	EC:5.1.3.14	COG0381	M	pfam02350	TIGR00236	No	No
Lr_69384	LSU ribosomal protein L10P	501	166	Lactobacillus reuteri 100-23		COG0244	J	pfam00466		No	No
Lr_69385	LSU ribosomal protein L12P	366	121	Lactobacillus reuteri 100-23		COG0222	J	pfam00542	TIGR00855	No	No
Lr_69386	hypothetical protein	285	94	Lactobacillus reuteri 100-23						No	Yes
Lr_69387	hypothetical protein	231	76	Lactobacillus reuteri 100-23						No	No
Lr_69388	large conductance mechanosensitive channel protein	372	123	Lactobacillus reuteri 100-23		COG1970	M	pfam01741	TIGR00220	No	Yes
Lr_69389	transcriptional regulator, PadR family	333	110	Lactobacillus reuteri 100-23		COG1695	K	pfam03551		No	No
Lr_69390	Predicted membrane protein	612	203	Lactobacillus reuteri 100-23		COG4709	S	pfam08006		No	Yes
Lr_69391	hypothetical protein	756	251	Lactobacillus reuteri 100-23				pfam13345 pfam13349		No	Yes
Lr_69392	Alcohol dehydrogenase, class IV	2637	878	Lactobacillus reuteri 100-23	EC:1.1.1.1 EC:1.2.1.10	COG1454	C	pfam00171 pfam00465		No	No
Lr_69393	ribonucleoside-diphosphate reductase class Ib beta subunit (EC 1.17.4.1)	1020	339	Lactobacillus reuteri 100-23	EC:1.17.4.1	COG0208	F	pfam00268	TIGR04171	No	No
Lr_69394	ribonucleoside-diphosphate reductase class Ib alpha subunit (EC 1.17.4.1)	2172	723	Lactobacillus reuteri 100-23	EC:1.17.4.1	COG0209	F	pfam00317 pfam02867 pfam08343	TIGR04170 TIGR02506	No	No
Lr_69395	ribonucleoside-diphosphate reductase class Ib glutaredoxin subunit (EC 1.17.4.1)	222	73	Lactobacillus reuteri 100-23		COG0695	O	pfam00462	TIGR02194	No	No
Lr_69396	tRNA-adenosine deaminase (EC 3.5.4.-)	513	170	Lactobacillus reuteri 100-23		COG0590	F J	pfam00383		No	No
Lr_69397	DNA polymerase III, subunits gamma and tau	1836	611	Lactobacillus reuteri 100-23	EC:2.7.7.7	COG2812	L	pfam12169 pfam13177	TIGR02397 TIGR00678	No	No
Lr_69398	conserved hypothetical protein TIGR00103	321	106	Lactobacillus reuteri 100-23		COG0718	S	pfam02575	TIGR00103	No	No
Lr_69399	DNA replication and repair protein RecR	603	200	Lactobacillus reuteri 100-23		COG0353	L	pfam02132 pfam13662	TIGR00615	No	No
Lr_69400	hypothetical protein	249	82	Lactobacillus reuteri 100-23				pfam10704		No	No
Lr_69401	thymidylate kinase (EC 2.7.4.9)	642	213	Lactobacillus reuteri 100-23	EC:2.7.4.9	COG0125	F	pfam02223	TIGR00041	No	No
Lr_69402	Uncharacterized protein conserved in bacteria, COG3870	324	107	Lactobacillus reuteri 100-23		COG3870	S	pfam06153		No	No
Lr_69403	DNA polymerase III, delta prime subunit (EC 2.7.7.7)	1014	337	Lactobacillus reuteri 100-23	EC:2.7.7.7	COG2812	L	pfam13177	TIGR00678	No	No
Lr_69404	Uncharacterized protein conserved in bacteria, COG4467	351	116	Lactobacillus reuteri 100-23		COG4467	S	pfam06156		No	No
Lr_69405	conserved hypothetical protein TIGR00096	867	288	Lactobacillus reuteri 100-23	EC:2.1.1.198	COG0313	R	pfam00590	TIGR00096	No	No
Lr_69406	Acyl-ACP thioesterase	762	253	Lactobacillus reuteri 100-23	EC:3.1.2.14	COG3884	I	pfam01643		No	No
Lr_69407	hypothetical protein	1515	504	Lactobacillus reuteri 100-23	EC:3.6.1.11 EC:3.6.1.40	COG0248	F P			No	No
Lr_69408	Polyphosphate kinase	2244	747	Lactobacillus reuteri 100-23	EC:2.7.4.1	COG0855	P	pfam02503 pfam13089 pfam13090	TIGR03705	No	No
Lr_69409	Exopolyphosphatase	972	323	Lactobacillus reuteri 100-23	EC:3.6.1.11 EC:3.6.1.40	COG0248	F P	pfam02541	TIGR03706	No	No
Lr_69410	UDP-galactose 4-epimerase (EC 5.1.3.2)	996	331	Lactobacillus reuteri 100-23	EC:5.1.3.2	COG1087	M	pfam01370 pfam13950	TIGR01179	No	No
Lr_69411	Inactive homolog of metal-dependent proteases, putative molecular chaperone	726	241	Lactobacillus reuteri 100-23		COG1214	O	pfam00814	TIGR03725	No	No
Lr_69412	ribosomal-protein-alanine acetyltransferase	633	210	Lactobacillus reuteri 100-23	EC:2.3.1.128	COG0456	R	pfam00583	TIGR01575	No	No
Lr_69413	O-sialoglycoprotein endopeptidase (EC 3.4.24.57)	1032	343	Lactobacillus reuteri 100-23	EC:3.4.24.57	COG0533	O	pfam00814	TIGR03723 TIGR00329	No	No
Lr_69414	pyrroline-5-carboxylate reductase (EC 1.5.1.2)	774	257	Lactobacillus reuteri 100-23	EC:1.5.1.2	COG0345	E	pfam03807 pfam14748	TIGR00112	No	No
Lr_69415	glutamate-5-semialdehyde dehydrogenase (EC 1.2.1.41)	1245	414	Lactobacillus reuteri 100-23	EC:1.2.1.41	COG0014	E	pfam00171	TIGR00407	No	No
Lr_69416	glutamate 5-kinase (EC 2.7.2.11)	789	262	Lactobacillus reuteri 100-23	EC:2.7.2.11	COG0263	E	pfam00696	TIGR01027	No	No
Lr_69417	Predicted amidohydrolase	786	261	Lactobacillus reuteri 100-23		COG0388	R	pfam00795		No	No
Lr_69418	aminotransferase (EC 2.6.1.-)	1179	392	Lactobacillus reuteri 100-23	EC:2.6.1.-	COG0436	E	pfam00155		No	No
Lr_69419	ketopantoate reductase (EC 1.1.1.169)	966	321	Lactobacillus reuteri 100-23	EC:1.1.1.169	COG1893	H	pfam02558 pfam08546	TIGR00745	No	No
Lr_69420	ATPase components of ABC transporters with duplicated ATPase domains	1938	645	Lactobacillus reuteri 100-23		COG0488	R	pfam00005 pfam12848		No	No
Lr_69421	AT-rich DNA-binding protein	645	214	Lactobacillus reuteri 100-23		COG2344	R	pfam02629 pfam06971		No	No
Lr_69422	hypothetical protein	183	60	Lactobacillus reuteri 100-23						No	No
Lr_69423	Co-chaperonin GroES (HSP10)	285	94	Lactobacillus reuteri 100-23		COG0234	O	pfam00166		No	No
Lr_69424	chaperonin GroL	1629	542	Lactobacillus reuteri 100-23		COG0459	O	pfam00118	TIGR02348	No	No
Lr_69425	Uncharacterized conserved protein, COG3760	489	162	Lactobacillus reuteri 100-23		COG3760	S	pfam04073		No	No
Lr_69426	Amino acid transporters	1611	536	Lactobacillus reuteri 100-23		COG0531	E	pfam13520		No	Yes
Lr_69427	Amino acid transporters	1839	612	Lactobacillus reuteri 100-23		COG0531	E	pfam13520		No	Yes
Lr_69428	hypothetical protein	261	86	Lactobacillus reuteri 100-23						No	Yes
Lr_69429	Transcriptional regulators	306	101	Lactobacillus reuteri 100-23		COG1846	K	pfam12802		No	No
Lr_69430	Arabinose efflux permease	945	314	Lactobacillus reuteri 100-23		COG2814	G	pfam07690		No	Yes
Lr_69431	hypothetical protein	189	62	Lactobacillus reuteri 100-23						No	Yes
Lr_69432	conserved hypothetical protein TIGR00257	633	210	Lactobacillus reuteri 100-23		COG1739	S	pfam01205 pfam09186	TIGR00257	No	No
Lr_69433	Superfamily II DNA/RNA helicase required for DNA uptake (late competence protein)	1332	443	Lactobacillus reuteri 100-23		COG4098	L	pfam00270 pfam00271		No	No
Lr_69434	Predicted amidophosphoribosyltransferases	423	140	Lactobacillus reuteri 100-23		COG1040	R	pfam00156	TIGR00201	No	No
Lr_69435	SSU ribosomal protein S30P/sigma 54 modulation protein	549	182	Lactobacillus reuteri 100-23		COG1544	J	pfam02482	TIGR00741	No	No
Lr_69436	protein translocase subunit secA	2364	787	Lactobacillus reuteri 100-23		COG0653	U	pfam01043 pfam07516 pfam07517	TIGR00963	No	No
Lr_69437	bacterial peptide chain release factor 2 (bRF-2)	999	332	Lactobacillus reuteri 100-23		COG1186	J	pfam00472 pfam03462	TIGR00020	No	No
Lr_69438	Putative stress-responsive transcriptional regulator	336	111	Lactobacillus reuteri 100-23		COG1983	K T	pfam04024		No	Yes
Lr_69439	Predicted membrane protein	357	118	Lactobacillus reuteri 100-23		COG1950	S	pfam04020		No	Yes
Lr_69440	Hpr(Ser) kinase/phosphatase (EC 2.7.1.-)	963	320	Lactobacillus reuteri 100-23	EC:2.7.11.- EC:2.7.4.-	COG1493	T	pfam02603 pfam07475	TIGR00679	No	No
Lr_69441	prolipoprotein diacylglyceryl transferase	828	275	Lactobacillus reuteri 100-23	EC:2.-	COG0682	M	pfam01790	TIGR00544	No	Yes
Lr_69442	Glycerol-3-phosphate dehydrogenase	1017	338	Lactobacillus reuteri 100-23	EC:1.1.1.94	COG0240	C	pfam01210 pfam07479		No	No
Lr_69443	UDP-glucose pyrophosphorylase (EC 2.7.7.9)	915	304	Lactobacillus reuteri 100-23	EC:2.7.7.9	COG1210	M	pfam00483	TIGR01099	No	No
Lr_69444	Uncharacterized conserved protein, COG1556	735	244	Lactobacillus reuteri 100-23		COG1556	S	pfam02589		No	No
Lr_69445	2[4Fe-4S] protein, putative	1488	495	Lactobacillus reuteri 100-23		COG1139	C	pfam02589 pfam13183	TIGR00273	No	No
Lr_69446	Fe-S oxidoreductase	804	267	Lactobacillus reuteri 100-23		COG0247	C	pfam02754		No	No
Lr_69447	thioredoxin-disulfide reductase	933	310	Lactobacillus reuteri 100-23	EC:1.8.1.9	COG0492	O	pfam00070 pfam07992	TIGR01292	No	No
Lr_69448	acetylornithine deacetylase or succinyl-diaminopimelate desuccinylase	1170	389	Lactobacillus reuteri 100-23	EC:3.5.1.18	COG0624	E	pfam01546 pfam07687	TIGR01910	No	No
Lr_69449	ABC-type amino acid transport/signal transduction systems, periplasmic component/domain	885	294	Lactobacillus reuteri 100-23		COG0834	E T	pfam00497		No	Yes
Lr_69450	Acyl-CoA hydrolase	507	168	Lactobacillus reuteri 100-23	EC:3.1.2.20	COG1607	I	pfam03061		No	No
Lr_69451	alpha-phosphoglucomutase (EC 5.4.2.2)	1725	574	Lactobacillus reuteri 100-23	EC:5.4.2.2	COG1109	G	pfam00408 pfam02878 pfam02879 pfam02880		No	No
Lr_69452	Predicted hydrolases of HD superfamily	639	212	Lactobacillus reuteri 100-23		COG1896	R	pfam12917		No	No
Lr_69453	hypothetical protein	273	90	Lactobacillus reuteri 100-23						No	Yes
Lr_69454	Excinuclease ABC subunit B	2016	671	Lactobacillus reuteri 100-23		COG0556	L	pfam00271 pfam02151 pfam04851 pfam12344	TIGR00631	No	No
Lr_69455	Excinuclease ABC subunit A	2865	954	Lactobacillus reuteri 100-23		COG0178	L	pfam00005	TIGR00630	No	No
Lr_69456	Amino acid transporters	1332	443	Lactobacillus reuteri 100-23		COG0531	E	pfam13520		No	Yes
Lr_69457	Predicted P-loop-containing kinase	873	290	Lactobacillus reuteri 100-23		COG1660	R	pfam03668		No	No
Lr_69458	conserved hypothetical protein, cofD-related TIGR01826	987	328	Lactobacillus reuteri 100-23		COG0391	S	pfam01933	TIGR01826	No	No
Lr_69459	conserved hypothetical protein TIGR00647	942	313	Lactobacillus reuteri 100-23		COG1481	S	pfam02650 pfam10298 pfam14527	TIGR00647	No	No
Lr_69460	hypothetical protein	171	56	Lactobacillus reuteri 100-23						No	No
Lr_69461	hypothetical protein	132	43	Lactobacillus reuteri 100-23						No	No
Lr_69462	Sugar phosphate permease	1356	451	Lactobacillus reuteri 100-23		COG2271	G	pfam07690		No	Yes
Lr_69463	Transposase and inactivated derivatives, IS30 family	969	322	Lactobacillus reuteri 100-23		COG2826	L	pfam00665		No	No
Lr_69464	ATP-dependent Clp protease proteolytic subunit ClpP (EC 3.4.21.92)	594	197	Lactobacillus reuteri 100-23	EC:3.4.21.92	COG0740	O U	pfam00574	TIGR00493	No	No
Lr_69465	Transposase and inactivated derivatives, IS30 family	969	322	Lactobacillus reuteri 100-23		COG2826	L	pfam00665		No	No
Lr_69466	hypothetical protein	430	143	Lactobacillus reuteri 100-23		COG3344	L			No	No
Lr_69467	LSU ribosomal protein L19P	360	119	Lactobacillus reuteri 100-23		COG0335	J	pfam01245	TIGR01024	No	No
Lr_69468	Amino acid transporters	1431	476	Lactobacillus reuteri 100-23		COG0531	E	pfam13520		No	Yes
Lr_69469	tRNA (Guanine37-N(1)-) methyltransferase (EC 2.1.1.31)	759	252	Lactobacillus reuteri 100-23	EC:2.1.1.228	COG0336	J	pfam01746	TIGR00088	No	No
Lr_69470	16S rRNA processing protein RimM	507	168	Lactobacillus reuteri 100-23		COG0806	J	pfam01782 pfam05239	TIGR02273	No	No
Lr_69471	Predicted RNA-binding protein (contains KH domain)	261	86	Lactobacillus reuteri 100-23		COG1837	R	pfam13083		No	No
Lr_69472	SSU ribosomal protein S16P	276	91	Lactobacillus reuteri 100-23		COG0228	J	pfam00886	TIGR00002	No	No
Lr_69473	signal recognition particle subunit FFH/SRP54 (srp54)	1446	481	Lactobacillus reuteri 100-23		COG0541	U	pfam00448 pfam02881 pfam02978	TIGR00959	No	No
Lr_69474	Uncharacterized protein conserved in bacteria, COG2739	342	113	Lactobacillus reuteri 100-23		COG2739	S	pfam04297		No	No
Lr_69475	signal recognition particle-docking protein FtsY	1521	506	Lactobacillus reuteri 100-23		COG0552	U	pfam00448 pfam02881	TIGR00064	No	No
Lr_69476	condensin subunit Smc	3564	1187	Lactobacillus reuteri 100-23		COG1196	D	pfam02463 pfam06470	TIGR02168	No	No
Lr_69477	RNAse III (EC 3.1.26.3)	702	233	Lactobacillus reuteri 100-23	EC:3.1.26.3	COG0571	K	pfam00035 pfam14622	TIGR02191	No	No
Lr_69478	acyl carrier protein	255	84	Lactobacillus reuteri 100-23		COG0236	I Q	pfam00550	TIGR00517	No	No
Lr_69479	phosphate:acyl-[acyl carrier protein] acyltransferase	1032	343	Lactobacillus reuteri 100-23	EC:2.3.1.15	COG0416	I	pfam02504	TIGR00182	No	No
Lr_69480	ATP-dependent DNA helicase RecG (EC 3.6.1.-)	2037	678	Lactobacillus reuteri 100-23	EC:3.6.4.12	COG1200	K L	pfam00270 pfam00271	TIGR00643	No	No
Lr_69481	Predicted kinase related to dihydroxyacetone kinase	1710	569	Lactobacillus reuteri 100-23		COG1461	R	pfam02734 pfam13684	TIGR03599	No	No
Lr_69482	Uncharacterized protein conserved in bacteria, COG1302	363	120	Lactobacillus reuteri 100-23		COG1302	S	pfam03780		No	No
Lr_69483	LSU ribosomal protein L28P	186	61	Lactobacillus reuteri 100-23		COG0227	J	pfam00830	TIGR00009	No	No
Lr_69484	thiamine diphosphokinase	651	216	Lactobacillus reuteri 100-23	EC:2.7.6.2	COG1564	H	pfam04263 pfam04265	TIGR01378	No	No
Lr_69485	ribulose-5-phosphate 3-epimerase (EC 5.1.3.1)	654	217	Lactobacillus reuteri 100-23	EC:5.1.3.1	COG0036	G	pfam00834	TIGR01163	No	No
Lr_69486	ribosome small subunit-dependent GTPase A	891	296	Lactobacillus reuteri 100-23	EC:3.6.1.-	COG1162	R	pfam03193	TIGR00157	No	No
Lr_69487	Serine/threonine protein kinase	1905	634	Lactobacillus reuteri 100-23	EC:2.7.11.1	COG0515	K L R T	pfam00069 pfam03793		No	Yes
Lr_69488	Serine/threonine protein phosphatase	741	246	Lactobacillus reuteri 100-23	EC:3.1.3.16	COG0631	T	pfam13672		No	No
Lr_69489	ribosomal RNA small subunit methyltransferase RsmB	1350	449	Lactobacillus reuteri 100-23	EC:2.1.1.176	COG0144	J	pfam01029 pfam01189	TIGR00563	No	No
Lr_69490	methionyl-tRNA formyltransferase (EC 2.1.2.9)	954	317	Lactobacillus reuteri 100-23	EC:2.1.2.9	COG0223	J	pfam00551 pfam02911	TIGR00460	No	No
Lr_69491	replication restart DNA helicase PriA	2430	809	Lactobacillus reuteri 100-23	EC:3.6.4.-	COG1198	L	pfam00270 pfam00271	TIGR00595	No	No
Lr_69492	Phosphopantothenate-cysteine ligase (EC 6.3.2.5)/Phosphopantothenoylcysteine decarboxylase (EC 4.1.1.36)	1206	401	Lactobacillus reuteri 100-23	EC:4.1.1.36 EC:6.3.2.5	COG0452	H	pfam02441 pfam04127	TIGR00521	No	No
Lr_69493	DNA-directed RNA polymerase, omega subunit	219	72	Lactobacillus reuteri 100-23	EC:2.7.7.6	COG1758	K	pfam01192	TIGR00690	No	No
Lr_69494	guanylate kinase (EC 2.7.4.8)	621	206	Lactobacillus reuteri 100-23	EC:2.7.4.8	COG0194	F	pfam00625	TIGR03263	No	No
Lr_69495	hypothetical protein	333	110	Lactobacillus reuteri 100-23						No	No
Lr_69496	DNA repair protein RecN	1680	559	Lactobacillus reuteri 100-23		COG0497	L	pfam13476	TIGR00634	No	No
Lr_69497	transcriptional regulator, ArgR family	453	150	Lactobacillus reuteri 100-23		COG1438	K	pfam01316 pfam02863	TIGR01529	No	No
Lr_69498	hemolysin A (tly)	822	273	Lactobacillus reuteri 100-23	EC:2.1.1.226 EC:2.1.1.227	COG1189	J	pfam01728	TIGR00478	No	No
Lr_69499	farnesyl-diphosphate synthase (EC 2.5.1.10)	873	290	Lactobacillus reuteri 100-23	EC:2.5.1.1 EC:2.5.1.10 EC:2.5.1.29	COG0142	H	pfam00348		No	No
Lr_69500	Exodeoxyribonuclease VII small subunit (EC 3.1.11.6)	282	93	Lactobacillus reuteri 100-23	EC:3.1.11.6	COG1722	L	pfam02609	TIGR01280	No	No
Lr_69501	Exodeoxyribonuclease VII large subunit (EC 3.1.11.6)	1338	445	Lactobacillus reuteri 100-23	EC:3.1.11.6	COG1570	L	pfam02601 pfam13742	TIGR00237	No	No
Lr_69502	methenyltetrahydrofolate cyclohydrolase (EC 3.5.4.9)/5,10-methylenetetrahydrofolate dehydrogenase (NADP+) (EC 1.5.1.5)	861	286	Lactobacillus reuteri 100-23	EC:1.5.1.5 EC:3.5.4.9	COG0190	H	pfam00763 pfam02882		No	No
Lr_69503	NusB antitermination factor	417	138	Lactobacillus reuteri 100-23		COG0781	K	pfam01029	TIGR01951	No	No
Lr_69504	Uncharacterized protein conserved in bacteria, COG1302	438	145	Lactobacillus reuteri 100-23		COG1302	S	pfam03780		No	No
Lr_69505	hypothetical protein	633	210	Lactobacillus reuteri 100-23				pfam13563		No	No
Lr_69506	Xaa-Pro aminopeptidase	1077	358	Lactobacillus reuteri 100-23	EC:3.4.11.9	COG0006	E	pfam00557 pfam01321		No	No
Lr_69507	conserved hypothetical protein TIGR00044	708	235	Lactobacillus reuteri 100-23		COG0325	R	pfam01168	TIGR00044	No	No
Lr_69508	hypothetical protein	159	52	Lactobacillus reuteri 100-23						No	No
Lr_69509	death-on-curing family protein	642	213	Lactobacillus reuteri 100-23		COG3654	R	pfam02661	TIGR01550	No	No
Lr_69510	Lyzozyme M1 (1,4-beta-N-acetylmuramidase)	930	309	Lactobacillus reuteri 100-23		COG3757	M	pfam01183 pfam08460		No	No
Lr_69511	phage holin, LL-H family	465	154	Lactobacillus reuteri 100-23				pfam09682		No	Yes
Lr_69512	hypothetical protein	327	108	Lactobacillus reuteri 100-23		COG1196	D			No	Yes
Lr_69513	phage uncharacterized protein, XkdX family	153	50	Lactobacillus reuteri 100-23				pfam09693	TIGR01669	No	No
Lr_69514	hypothetical protein	363	120	Lactobacillus reuteri 100-23						No	No
Lr_69515	hypothetical protein	2643	880	Lactobacillus reuteri 100-23				pfam12708		No	No
Lr_69516	hypothetical protein	405	134	Lactobacillus reuteri 100-23						No	No
Lr_69517	hypothetical protein	273	90	Lactobacillus reuteri 100-23						No	No
Lr_69518	Cell wall-associated hydrolases (invasion-associated proteins)	2148	715	Lactobacillus reuteri 100-23		COG0791	M	pfam00877 pfam06605		No	No
Lr_69519	phage putative tail component, N-terminal domain	927	308	Lactobacillus reuteri 100-23				pfam05709		No	No
Lr_69520	tape measure domain	4275	1424	Lactobacillus reuteri 100-23		COG3953	R		TIGR02675	No	No
Lr_69521	hypothetical protein	342	113	Lactobacillus reuteri 100-23						No	No
Lr_69522	hypothetical protein	468	155	Lactobacillus reuteri 100-23				pfam12363		No	No
Lr_69523	hypothetical protein	120	39	Lactobacillus reuteri 100-23						No	No
Lr_69524	hypothetical protein	690	229	Lactobacillus reuteri 100-23						No	No
Lr_69525	hypothetical protein	405	134	Lactobacillus reuteri 100-23						No	No
Lr_69526	hypothetical protein	483	160	Lactobacillus reuteri 100-23						No	No
Lr_69527	hypothetical protein	354	117	Lactobacillus reuteri 100-23						No	No
Lr_69528	hypothetical protein	357	118	Lactobacillus reuteri 100-23		COG2603	R	pfam05135		No	No
Lr_69529	hypothetical protein	882	293	Lactobacillus reuteri 100-23						No	No
Lr_69530	hypothetical protein	588	195	Lactobacillus reuteri 100-23				pfam14265		No	No
Lr_69531	hypothetical protein	210	69	Lactobacillus reuteri 100-23						No	No
Lr_69532	phage putative head morphogenesis protein, SPP1 gp7 family	897	298	Lactobacillus reuteri 100-23				pfam04233	TIGR01641	No	No
Lr_69533	phage portal protein, SPP1 family	1704	567	Lactobacillus reuteri 100-23				pfam05133	TIGR01538	No	No
Lr_69534	phage terminase, large subunit, PBSX family	1266	421	Lactobacillus reuteri 100-23		COG1783	R	pfam03237	TIGR01547	No	No
Lr_69535	Phage terminase, small subunit	537	178	Lactobacillus reuteri 100-23		COG3728	L	pfam03592		No	No
Lr_69536	hypothetical protein	171	56	Lactobacillus reuteri 100-23						No	No
Lr_69537	hypothetical protein	123	40	Lactobacillus reuteri 100-23						No	Yes
Lr_69538	hypothetical protein	147	48	Lactobacillus reuteri 100-23						No	No
Lr_69539	hypothetical protein	600	199	Lactobacillus reuteri 100-23						No	Yes
Lr_69540	hypothetical protein	987	328	Lactobacillus reuteri 100-23						No	No
Lr_69543	hypothetical protein	213	70	Lactobacillus reuteri 100-23						No	No
Lr_69544	phage transcriptional regulator, ArpU family	423	140	Lactobacillus reuteri 100-23						No	No
Lr_69545	hypothetical protein	147	48	Lactobacillus reuteri 100-23						No	Yes
Lr_69546	hypothetical protein	108	35	Lactobacillus reuteri 100-23						No	No
Lr_69547	hypothetical protein	195	64	Lactobacillus reuteri 100-23						No	No
Lr_69548	hypothetical protein	255	84	Lactobacillus reuteri 100-23						No	No
Lr_69549	hypothetical protein	213	70	Lactobacillus reuteri 100-23						No	No
Lr_69550	hypothetical protein	216	71	Lactobacillus reuteri 100-23						No	No
Lr_69551	hypothetical protein	618	205	Lactobacillus reuteri 100-23				pfam01381		No	No
Lr_69552	hypothetical protein	666	221	Lactobacillus reuteri 100-23						No	No
Lr_69553	Site-specific recombinase XerD	993	330	Lactobacillus reuteri 100-23		COG4974	L	pfam00589		No	No
Lr_69554	hypothetical protein	303	100	Lactobacillus reuteri 100-23						No	No
Lr_69555	hypothetical protein	390	129	Lactobacillus reuteri 100-23						No	No
Lr_69556	hypothetical protein	327	108	Lactobacillus reuteri 100-23						No	No
Lr_69557	DnaD and phage-associated domain	936	311	Lactobacillus reuteri 100-23		COG3935	L	pfam07261		No	No
Lr_69558	Protein of unknown function (DUF669).	579	192	Lactobacillus reuteri 100-23				pfam05037		No	No
Lr_69559	phage nucleotide-binding protein	684	227	Lactobacillus reuteri 100-23				pfam13479	TIGR01618	No	No
Lr_69560	Protein of unknown function (DUF1417).	528	175	Lactobacillus reuteri 100-23				pfam07352		No	No
Lr_69561	Helix-turn-helix.	270	89	Lactobacillus reuteri 100-23		COG3655	K	pfam13443		No	No
Lr_69562	hypothetical protein	177	58	Lactobacillus reuteri 100-23						No	No
Lr_69563	hypothetical protein	186	61	Lactobacillus reuteri 100-23						No	Yes
Lr_69564	hypothetical protein	123	40	Lactobacillus reuteri 100-23						No	Yes
Lr_69565	hypothetical protein	351	116	Lactobacillus reuteri 100-23						No	No
Lr_69566	hypothetical protein	228	75	Lactobacillus reuteri 100-23						No	No
Lr_69567	hypothetical protein	294	97	Lactobacillus reuteri 100-23						No	No
Lr_69568	hypothetical protein	189	62	Lactobacillus reuteri 100-23						No	No
Lr_69569	hypothetical protein	153	50	Lactobacillus reuteri 100-23						No	No
Lr_69570	Helix-turn-helix.	207	68	Lactobacillus reuteri 100-23				pfam01381		No	No
Lr_69571	Helix-turn-helix.	309	102	Lactobacillus reuteri 100-23		COG1396	K	pfam12844		No	No
Lr_69572	Domain of unknown function (DUF955).	429	142	Lactobacillus reuteri 100-23				pfam06114		No	No
Lr_69573	Ion channel.	726	241	Lactobacillus reuteri 100-23				pfam07885		No	Yes
Lr_69574	hypothetical protein	201	66	Lactobacillus reuteri 100-23						No	No
Lr_69575	hypothetical protein	468	155	Lactobacillus reuteri 100-23						No	No
Lr_69576	hypothetical protein	648	215	Lactobacillus reuteri 100-23		COG0628	R			No	Yes
Lr_69577	hypothetical protein	1008	335	Lactobacillus reuteri 100-23						No	No
Lr_69578	hypothetical protein	879	292	Lactobacillus reuteri 100-23				pfam11236		No	No
Lr_69579	hypothetical protein	318	105	Lactobacillus reuteri 100-23						No	No
Lr_69580	Site-specific recombinase XerD	1113	370	Lactobacillus reuteri 100-23		COG4974	L	pfam00589 pfam14659		No	No
Lr_69581	LSU ribosomal protein L27P	282	93	Lactobacillus reuteri 100-23		COG0211	J	pfam01016	TIGR00062	No	No
Lr_69582	Predicted ribosomal protein	324	107	Lactobacillus reuteri 100-23		COG2868	J	pfam04327		No	No
Lr_69583	LSU ribosomal protein L21P	309	102	Lactobacillus reuteri 100-23		COG0261	J	pfam00829	TIGR00061	No	No
Lr_69584	transcriptional regulator, TetR family	633	210	Lactobacillus reuteri 100-23		COG1309	K	pfam00440 pfam14278		No	No
Lr_69587	hypothetical protein	144	47	Lactobacillus reuteri 100-23						No	Yes
Lr_69588	hypothetical protein	507	168	Lactobacillus reuteri 100-23						No	No
Lr_69589	hypothetical protein	1029	342	Lactobacillus reuteri 100-23						No	No
Lr_69590	hypothetical protein	888	295	Lactobacillus reuteri 100-23						No	No
Lr_69591	Predicted metal-sulfur cluster biosynthetic enzyme	315	104	Lactobacillus reuteri 100-23		COG2151	R	pfam01883		No	No
Lr_69592	methionine-S-sulfoxide reductase	528	175	Lactobacillus reuteri 100-23	EC:1.8.4.11	COG0225	O	pfam01625	TIGR00401	No	No
Lr_69593	lipoprotein, YaeC family	852	283	Lactobacillus reuteri 100-23		COG1464	P	pfam03180	TIGR00363	No	Yes
Lr_69594	hypothetical protein	126	41	Lactobacillus reuteri 100-23						No	No
Lr_69595	Aspartate/tyrosine/aromatic aminotransferase	1182	393	Lactobacillus reuteri 100-23	EC:2.6.1.-	COG0436	E	pfam00155		No	No
Lr_69596	glutamyl-tRNA synthetase, bacterial family	1506	501	Lactobacillus reuteri 100-23	EC:6.1.1.24	COG0008	J	pfam00749	TIGR00464	No	No
Lr_69597	L-glutamine synthetase (EC 6.3.1.2)	1344	447	Lactobacillus reuteri 100-23	EC:6.3.1.2	COG0174	E	pfam00120 pfam03951	TIGR00653	No	No
Lr_69598	tRNA isopentenyltransferase (miaA)	924	307	Lactobacillus reuteri 100-23	EC:2.5.1.75	COG0324	J	pfam01715	TIGR00174	No	No
Lr_69599	hypothetical protein	177	58	Lactobacillus reuteri 100-23				pfam11240		No	Yes
Lr_69600	Rhodanese-related sulfurtransferase	414	137	Lactobacillus reuteri 100-23		COG0607	P	pfam00581		No	Yes
Lr_69601	glucokinase (EC 2.7.1.2)	972	323	Lactobacillus reuteri 100-23	EC:2.7.1.2	COG1940	G K	pfam00480	TIGR00744	No	No
Lr_69602	Uncharacterized protein conserved in bacteria, COG4483	240	79	Lactobacillus reuteri 100-23		COG4483	S	pfam06014		No	No
Lr_69603	Uncharacterized membrane protein (homolog of Drosophila rhomboid), COG0705	660	219	Lactobacillus reuteri 100-23		COG0705	R	pfam01694		No	Yes
Lr_69604	5,10-methenyltetrahydrofolate synthetase	555	184	Lactobacillus reuteri 100-23	EC:6.3.3.2	COG0212	H	pfam01812	TIGR02727	No	No
Lr_69605	ribosomal protein L33, bacterial type	150	49	Lactobacillus reuteri 100-23		COG0267	J	pfam00471	TIGR01023	No	No
Lr_69606	Cell division protein FtsI/penicillin-binding protein 2	2079	692	Lactobacillus reuteri 100-23		COG0768	M	pfam00905 pfam03717		No	Yes
Lr_69607	Predicted membrane protein	2616	871	Lactobacillus reuteri 100-23		COG4485	S	pfam09586		No	Yes
Lr_69608	Uncharacterized protein conserved in bacteria, COG4841	390	129	Lactobacillus reuteri 100-23		COG4841	S			No	No
Lr_69609	transcription elongation factor GreA	477	158	Lactobacillus reuteri 100-23		COG0782	K	pfam01272 pfam03449	TIGR01462	No	No
Lr_69610	uridine kinase (EC 2.7.1.48)	657	218	Lactobacillus reuteri 100-23	EC:2.7.1.48	COG0572	F	pfam00485	TIGR00235	No	No
Lr_69611	Cell wall-associated hydrolases (invasion-associated proteins)	639	212	Lactobacillus reuteri 100-23		COG0791	M	pfam00877 pfam01476		Yes	No
Lr_69612	phenylalanyl-tRNA synthetase beta subunit (EC 6.1.1.20)	2418	805	Lactobacillus reuteri 100-23	EC:6.1.1.20	COG0072	J	pfam01588 pfam03147 pfam03483 pfam03484	TIGR00472	No	No
Lr_69613	phenylalanyl-tRNA synthetase, alpha subunit (EC 6.1.1.20)	1047	348	Lactobacillus reuteri 100-23	EC:6.1.1.20	COG0016	J	pfam01409 pfam02912	TIGR00468	No	No
Lr_69614	Predicted transcriptional regulators	339	112	Lactobacillus reuteri 100-23		COG1733	K	pfam01638		No	No
Lr_69615	Predicted HD superfamily hydrolase	507	168	Lactobacillus reuteri 100-23		COG1418	R	pfam01966		No	No
Lr_69616	rRNA methylases	777	258	Lactobacillus reuteri 100-23		COG0566	J	pfam00588 pfam08032		No	No
Lr_69617	Acylphosphatases	276	91	Lactobacillus reuteri 100-23	EC:3.6.1.7	COG1254	C	pfam00708		No	No
Lr_69618	Preprotein translocase subunit YidC	951	316	Lactobacillus reuteri 100-23		COG0706	U	pfam02096	TIGR03592	No	Yes
Lr_69619	peptide deformylase	411	136	Lactobacillus reuteri 100-23	EC:3.5.1.88	COG0242	J	pfam01327	TIGR00079	No	No
Lr_69620	putative efflux protein, MATE family	1317	438	Lactobacillus reuteri 100-23		COG0534	V	pfam01554	TIGR00797	No	Yes
Lr_69621	Amino acid transporters	1494	497	Lactobacillus reuteri 100-23		COG0531	E	pfam13520		No	Yes
Lr_69622	Signal transduction histidine kinase	1326	441	Lactobacillus reuteri 100-23		COG0642	T	pfam00512 pfam00672 pfam02518		No	Yes
Lr_69623	Response regulators consisting of a CheY-like receiver domain and a winged-helix DNA-binding domain	687	228	Lactobacillus reuteri 100-23		COG0745	K T	pfam00072 pfam00486		No	No
Lr_69624	LSU ribosomal protein L32P	180	59	Lactobacillus reuteri 100-23		COG0333	J	pfam01783	TIGR01031	No	No
Lr_69625	Predicted metal-binding, possibly nucleic acid-binding protein	558	185	Lactobacillus reuteri 100-23		COG1399	R	pfam02620		No	No
Lr_69626	Predicted nucleotidyltransferase	1134	377	Lactobacillus reuteri 100-23		COG1323	R	pfam05636		No	No
Lr_69627	Methylase involved in ubiquinone/menaquinone biosynthesis	741	246	Lactobacillus reuteri 100-23		COG2226	H	pfam12847		No	No
Lr_69628	iojap-related protein	387	128	Lactobacillus reuteri 100-23		COG0799	S	pfam02410	TIGR00090	No	No
Lr_69629	uncharacterized domain HDIG	615	204	Lactobacillus reuteri 100-23		COG1713	H	pfam01966	TIGR00488 TIGR00277	No	No
Lr_69630	nicotinate-nucleotide adenylyltransferase (EC 2.7.7.18)	645	214	Lactobacillus reuteri 100-23	EC:2.7.7.18	COG1057	H	pfam01467	TIGR00482	No	No
Lr_69631	conserved hypothetical protein TIGR00253	312	103	Lactobacillus reuteri 100-23		COG1534	J	pfam01985	TIGR00253	No	No
Lr_69632	GTP-binding conserved hypothetical protein TIGR00650	1128	375	Lactobacillus reuteri 100-23		COG1161	R	pfam01926	TIGR03597	No	No
Lr_69633	HAD-superfamily hydrolase, subfamily IIIA	531	176	Lactobacillus reuteri 100-23		COG2179	R	pfam09419 pfam13242	TIGR01668 TIGR01662 TIGR01549	No	No
Lr_69634	LSU ribosomal protein L20P	354	117	Lactobacillus reuteri 100-23		COG0292	J	pfam00453	TIGR01032	No	No
Lr_69635	LSU ribosomal protein L35P	198	65	Lactobacillus reuteri 100-23		COG0291	J	pfam01632	TIGR00001	Yes	No
Lr_69636	bacterial translation initiation factor 3 (bIF-3)	513	170	Lactobacillus reuteri 100-23		COG0290	J	pfam00707 pfam05198	TIGR00168	No	No
Lr_69637	hypothetical protein	90	29	Lactobacillus reuteri 100-23						No	No
Lr_69638	Replicative DNA helicase loader DnaI	942	313	Lactobacillus reuteri 100-23		COG1484	L	pfam00308 pfam07319		No	No
Lr_69639	Replicative DNA helicase loader DnaB	1362	453	Lactobacillus reuteri 100-23		COG3611	L	pfam07261		No	No
Lr_69640	transcriptional regulator, NrdR family	468	155	Lactobacillus reuteri 100-23		COG1327	K	pfam03477	TIGR00244	No	No
Lr_69641	Dephospho-CoA kinase (EC 2.7.1.24)	600	199	Lactobacillus reuteri 100-23	EC:2.7.1.24	COG0237	H	pfam01121	TIGR00152	No	No
Lr_69642	DNA-(apurinic or apyrimidinic site) lyase (EC 4.2.99.18)/Formamidopyrimidine-DNA glycosylase (EC 3.2.2.23)	831	276	Lactobacillus reuteri 100-23	EC:3.2.2.23 EC:4.2.99.18	COG0266	L	pfam01149 pfam06827 pfam06831	TIGR00577	No	No
Lr_69643	DNA polymerase I (EC 2.7.7.7)	2667	888	Lactobacillus reuteri 100-23	EC:2.7.7.7	COG0749	L	pfam00476 pfam01367 pfam02739	TIGR00593	No	No
Lr_69644	Predicted membrane protein	675	224	Lactobacillus reuteri 100-23		COG3619	S	pfam06912		No	Yes
Lr_69645	Transposase and inactivated derivatives	459	152	Lactobacillus reuteri 100-23		COG1943	L	pfam01797		No	No
Lr_69646	Integral membrane protein, interacts with FtsH	714	237	Lactobacillus reuteri 100-23		COG0670	R	pfam01027		No	Yes
Lr_69647	UDP-N-acetylmuramate--L-alanine ligase (EC 6.3.2.8)	1305	434	Lactobacillus reuteri 100-23	EC:6.3.2.8	COG0773	M	pfam01225 pfam02875 pfam08245	TIGR01082	No	No
Lr_69648	prevent-host-death family protein	294	97	Lactobacillus reuteri 100-23				pfam02604	TIGR01552	No	No
Lr_69649	Uncharacterized protein conserved in bacteria, COG3041	288	95	Lactobacillus reuteri 100-23		COG3041	S	pfam05016	TIGR02385	No	No
Lr_69650	EMAP domain	648	215	Lactobacillus reuteri 100-23		COG0073	R	pfam01588 pfam14794		No	No
Lr_69651	Thiol:disulfide interchange protein	321	106	Lactobacillus reuteri 100-23		COG4232	C O	pfam00085		No	No
Lr_69652	Predicted small secreted protein	339	112	Lactobacillus reuteri 100-23		COG5584	S			No	Yes
Lr_69653	L-glutaminase (EC 3.5.1.2)	921	306	Lactobacillus reuteri 100-23	EC:3.5.1.2	COG2066	E	pfam04960	TIGR03814	No	No
Lr_69654	Predicted oxidoreductases (related to aryl-alcohol dehydrogenases)	981	326	Lactobacillus reuteri 100-23		COG0667	C	pfam00248		No	No
Lr_69655	Glycosyltransferase	1503	500	Lactobacillus reuteri 100-23	EC:2.4.1.52	COG0438	M	pfam00534 pfam09318		No	No
Lr_69656	LPXTG-motif cell wall anchor domain	5658	1885	Lactobacillus reuteri 100-23		COG0810	M	pfam06458	TIGR01167	No	No
Lr_69657	transposase, IS4 family	1341	446	Lactobacillus reuteri 100-23				pfam01609		No	No
Lr_69658	Gram-positive signal peptide, YSIRK family	306	101	Lactobacillus reuteri 100-23				pfam04650	TIGR01168	Yes	Yes
Lr_69659	tRNA (guanine-N(7)-)-methyltransferase (EC 2.1.1.33)	642	213	Lactobacillus reuteri 100-23	EC:2.1.1.33	COG0220	R	pfam02390	TIGR00091	No	No
Lr_69660	Predicted ABC-type exoprotein transport system, permease component	1203	400	Lactobacillus reuteri 100-23		COG4473	U	pfam05975		No	Yes
Lr_69661	ABC-type multidrug transport system, ATPase component	738	245	Lactobacillus reuteri 100-23		COG1131	V	pfam00005		No	No
Lr_69662	Diadenosine tetraphosphate (Ap4A) hydrolase and other HIT family hydrolases	435	144	Lactobacillus reuteri 100-23		COG0537	F G R	pfam01230		No	No
Lr_69663	hypothetical protein	231	76	Lactobacillus reuteri 100-23						No	No
Lr_69664	Parvulin-like peptidyl-prolyl isomerase	936	311	Lactobacillus reuteri 100-23	EC:5.2.1.8	COG0760	O	pfam00639		Yes	No
Lr_69665	RecF/RecN/SMC N terminal domain.	2493	830	Lactobacillus reuteri 100-23		COG4717	S	pfam13514		No	Yes
Lr_69666	DNA repair exonuclease	1185	394	Lactobacillus reuteri 100-23		COG0420	L	pfam12850		No	No
Lr_69667	Uncharacterized conserved protein, COG3679	372	123	Lactobacillus reuteri 100-23		COG3679	S	pfam06133		No	No
Lr_69668	penicillin-binding protein, 1A family	2166	721	Lactobacillus reuteri 100-23	EC:2.3.2.- EC:2.4.1.129	COG0744	M	pfam00905 pfam00912	TIGR02074	No	Yes
Lr_69669	arginyl-tRNA synthetase (EC 6.1.1.19)	1689	562	Lactobacillus reuteri 100-23	EC:6.1.1.19	COG0018	J	pfam00750 pfam03485 pfam05746	TIGR00456	No	No
Lr_69670	pyridoxal kinase	816	271	Lactobacillus reuteri 100-23	EC:2.7.1.49 EC:2.7.4.7	COG0351	H	pfam08543	TIGR00097 TIGR00687	No	No
Lr_69671	malate dehydrogenase (NAD) (EC 1.1.1.37)	939	312	Lactobacillus reuteri 100-23	EC:1.1.1.27	COG0039	C	pfam00056 pfam02866	TIGR01771	No	No
Lr_69674	hypothetical protein	273	90	Lactobacillus reuteri 100-23						No	No
Lr_69675	hypothetical protein	336	111	Lactobacillus reuteri 100-23						No	Yes
Lr_69676	Dihydropteroate synthase (EC 2.5.1.15)	1164	387	Lactobacillus reuteri 100-23	EC:2.5.1.15	COG0294	H	pfam00809	TIGR01496	No	No
Lr_69677	non-canonical purine NTP pyrophosphatase, rdgB/HAM1 family	588	195	Lactobacillus reuteri 100-23		COG0127	F	pfam01725	TIGR00042	No	No
Lr_69678	folylpolyglutamate synthase/dihydrofolate synthase	1260	419	Lactobacillus reuteri 100-23	EC:6.3.2.12 EC:6.3.2.17	COG0285	H	pfam02875 pfam08245	TIGR01499	No	No
Lr_69679	GTP cyclohydrolase I (EC 3.5.4.16)	579	192	Lactobacillus reuteri 100-23	EC:3.5.4.16	COG0302	H	pfam01227	TIGR00063	No	No
Lr_69680	2-amino-4-hydroxy-6-hydroxymethyldihydropteridine pyrophosphokinase	513	170	Lactobacillus reuteri 100-23	EC:2.7.6.3	COG0801	H	pfam01288	TIGR01498	No	No
Lr_69681	dihydroneopterin aldolase	336	111	Lactobacillus reuteri 100-23	EC:4.1.2.25	COG1539	H	pfam02152	TIGR00525 TIGR00526	No	No
Lr_69682	ASCH domain.	396	131	Lactobacillus reuteri 100-23				pfam04266		No	No
Lr_69683	Domain of unknown function DUF1828.	789	262	Lactobacillus reuteri 100-23				pfam08861		No	No
Lr_69684	hypothetical protein	171	56	Lactobacillus reuteri 100-23						No	No
Lr_69685	hypothetical protein	348	115	Lactobacillus reuteri 100-23						No	Yes
Lr_69686	hypothetical protein	102	33	Lactobacillus reuteri 100-23						No	No
Lr_69689	hypothetical protein	279	92	Lactobacillus reuteri 100-23		COG0393	S	pfam01906		No	No
Lr_69690	CAAX amino terminal protease family.	681	226	Lactobacillus reuteri 100-23		COG1266	R	pfam02517		No	Yes
Lr_69691	hypothetical protein	231	76	Lactobacillus reuteri 100-23						No	Yes
Lr_69692	ribokinase	924	307	Lactobacillus reuteri 100-23	EC:2.7.1.15	COG0524	G	pfam00294	TIGR02152	No	No
Lr_69693	transcriptional regulator, LacI family	1017	338	Lactobacillus reuteri 100-23		COG1609	K	pfam00356 pfam13377		No	No
Lr_69694	hypothetical protein	609	202	Lactobacillus reuteri 100-23						No	No
Lr_69695	Deoxynucleoside kinases	630	209	Lactobacillus reuteri 100-23		COG1428	F	pfam01712		No	No
Lr_69696	Muramidase (flagellum-specific)	1023	340	Lactobacillus reuteri 100-23		COG1705	N U	pfam01832		Yes	No
Lr_69697	Universal stress protein UspA and related nucleotide-binding proteins	498	165	Lactobacillus reuteri 100-23		COG0589	T	pfam00582		No	No
Lr_69698	peptidase V. Metallo peptidase. MEROPS family M20A	1404	467	Lactobacillus reuteri 100-23	EC:3.4.13.-	COG0624	E	pfam01546	TIGR01886 TIGR01887	No	No
Lr_69699	yjeF C-terminal region, hydroxyethylthiazole kinase-related	861	286	Lactobacillus reuteri 100-23		COG0063	G	pfam01256	TIGR00196	No	Yes
Lr_69700	Membrane protein involved in the export of O-antigen and teichoic acid	1650	549	Lactobacillus reuteri 100-23		COG2244	R	pfam01943 pfam14667		No	Yes
Lr_69701	Uncharacterised protein family (UPF0150).	264	87	Lactobacillus reuteri 100-23		COG1598	S	pfam03681		No	No
Lr_69702	leucyl-tRNA synthetase (EC 6.1.1.4)	2421	806	Lactobacillus reuteri 100-23	EC:6.1.1.4	COG0495	J	pfam00133 pfam08264 pfam09334 pfam13603	TIGR00396	No	No
Lr_69703	methionine adenosyltransferase (EC 2.5.1.6)	1188	395	Lactobacillus reuteri 100-23	EC:2.5.1.6	COG0192	H	pfam00438 pfam02772 pfam02773	TIGR01034	No	No
Lr_69704	3-methyladenine DNA glycosylase	333	110	Lactobacillus reuteri 100-23		COG2818	L	pfam03352	TIGR00624	No	Yes
Lr_69705	3-methyladenine DNA glycosylase	156	51	Lactobacillus reuteri 100-23		COG2818	L	pfam03352		No	No
Lr_69706	drug resistance transporter, EmrB/QacA subfamily	1440	479	Lactobacillus reuteri 100-23		COG2814	G	pfam07690	TIGR00711	No	Yes
Lr_69707	Fe2+/Zn2+ uptake regulation proteins	456	151	Lactobacillus reuteri 100-23		COG0735	P	pfam01475		No	No
Lr_69708	Gamma-aminobutyrate permease and related permeases	1347	448	Lactobacillus reuteri 100-23		COG1113	E	pfam00324		No	Yes
Lr_69709	VanZ like family.	567	188	Lactobacillus reuteri 100-23		COG4767	V	pfam04892		No	Yes
Lr_69710	hypothetical protein	168	55	Lactobacillus reuteri 100-23						No	No
Lr_69711	Uncharacterized conserved protein, COG3247	525	174	Lactobacillus reuteri 100-23		COG3247	S	pfam03729		No	Yes
Lr_69712	hypothetical protein	444	147	Lactobacillus reuteri 100-23						No	No
Lr_69713	Nucleotidyltransferase/DNA polymerase involved in DNA repair	1509	502	Lactobacillus reuteri 100-23		COG0389	L	pfam00817 pfam11799		No	No
Lr_69714	heat shock protein Hsp20	432	143	Lactobacillus reuteri 100-23		COG0071	O	pfam00011		No	No
Lr_69715	Aldo/keto reductases, related to diketogulonate reductase	849	282	Lactobacillus reuteri 100-23		COG0656	R	pfam00248		No	No
Lr_69716	dihydroorotate oxidase B, catalytic subunit (EC 1.3.3.1)	1299	432	Lactobacillus reuteri 100-23		COG0167	F	pfam01180 pfam14697	TIGR01037	No	No
Lr_69717	NADPH-dependent glutamate synthase beta chain and related oxidoreductases	1242	413	Lactobacillus reuteri 100-23		COG0493	E R	pfam07992 pfam14691		No	No
Lr_69718	exodeoxyribonuclease III	762	253	Lactobacillus reuteri 100-23	EC:3.1.11.2	COG0708	L	pfam03372	TIGR00633 TIGR00195	No	No
Lr_69719	LysM domain.	708	235	Lactobacillus reuteri 100-23		COG0739	M	pfam01476		Yes	Yes
Lr_69720	hypothetical protein	1701	566	Lactobacillus reuteri 100-23						No	No
Lr_69721	LysM domain.	810	269	Lactobacillus reuteri 100-23				pfam01476		Yes	Yes
Lr_69722	hypothetical protein	891	296	Lactobacillus reuteri 100-23		COG0719	O	pfam01458		No	No
Lr_69723	ribonucleoside-triphosphate reductase class III activase subunit (EC 1.17.4.2)	579	192	Lactobacillus reuteri 100-23	EC:1.97.1.4	COG0602	O	pfam13353	TIGR02491	No	No
Lr_69724	ribonucleoside-triphosphate reductase class III catalytic subunit (EC 1.17.4.2)	2235	744	Lactobacillus reuteri 100-23	EC:1.17.4.2	COG1328	F	pfam03477 pfam13597	TIGR02487	No	No
Lr_69725	drug resistance transporter, EmrB/QacA subfamily	1407	468	Lactobacillus reuteri 100-23		COG2814	G	pfam07690	TIGR00711	No	Yes
Lr_69726	Retron-type reverse transcriptase	1020	339	Lactobacillus reuteri 100-23		COG3344	L	pfam00078 pfam08388		No	No
Lr_69727	hypothetical protein	297	98	Lactobacillus reuteri 100-23		COG2826	L	pfam13936		No	No
Lr_69728	hypothetical protein	378	125	Lactobacillus reuteri 100-23				pfam00589		No	Yes
Lr_69729	GTP cyclohydrolase subunit MoaC	489	162	Lactobacillus reuteri 100-23		COG0315	H	pfam01967	TIGR00581	No	No
Lr_69730	Transcriptional regulators	144	47	Lactobacillus reuteri 100-23		COG1609	K	pfam00356		No	No
Lr_69731	GTP cyclohydrolase subunit MoaA	999	332	Lactobacillus reuteri 100-23		COG2896	H	pfam04055 pfam06463 pfam13394	TIGR02666	No	No
Lr_69732	Predicted metal-sulfur cluster biosynthetic enzyme	339	112	Lactobacillus reuteri 100-23		COG2151	R	pfam01883		No	No
Lr_69733	Transposase and inactivated derivatives	1158	385	Lactobacillus reuteri 100-23		COG2801	L	pfam00665 pfam13276 pfam13518		No	No
Lr_69734	hypothetical protein	207	68	Lactobacillus reuteri 100-23						No	No
Lr_69735	Transposase and inactivated derivatives, IS30 family	969	322	Lactobacillus reuteri 100-23		COG2826	L	pfam00665		No	No
Lr_69736	Site-specific recombinase XerD	438	145	Lactobacillus reuteri 100-23		COG4974	L	pfam00589		No	No
Lr_69737	hypothetical protein	168	55	Lactobacillus reuteri 100-23						No	Yes
Lr_69738	hypothetical protein	729	242	Lactobacillus reuteri 100-23				pfam12686		No	No
Lr_69739	Lyzozyme M1 (1,4-beta-N-acetylmuramidase)	960	319	Lactobacillus reuteri 100-23		COG3757	M	pfam01183 pfam08460		No	No
Lr_69740	toxin secretion/phage lysis holin	435	144	Lactobacillus reuteri 100-23		COG4824	R	pfam05105	TIGR01593	No	Yes
Lr_69741	hypothetical protein	144	47	Lactobacillus reuteri 100-23						No	No
Lr_69742	hypothetical protein	654	217	Lactobacillus reuteri 100-23						No	Yes
Lr_69743	Lysophospholipase L1 and related esterases	2595	864	Lactobacillus reuteri 100-23		COG2755	E	pfam13472		No	No
Lr_69744	hypothetical protein	237	78	Lactobacillus reuteri 100-23						No	No
Lr_69745	Membrane proteins related to metalloendopeptidases	2439	812	Lactobacillus reuteri 100-23		COG0739	M	pfam01551		No	No
Lr_69746	phage putative tail component, N-terminal domain	780	259	Lactobacillus reuteri 100-23		COG4722	S	pfam05709		No	No
Lr_69747	tape measure domain	2622	873	Lactobacillus reuteri 100-23		COG5412	S		TIGR02675	No	Yes
Lr_69748	hypothetical protein	366	121	Lactobacillus reuteri 100-23						No	No
Lr_69749	hypothetical protein	336	111	Lactobacillus reuteri 100-23				pfam12363		No	No
Lr_69750	phage major tail protein, TP901-1 family	588	195	Lactobacillus reuteri 100-23				pfam06199	TIGR02126	No	No
Lr_69751	hypothetical protein	393	130	Lactobacillus reuteri 100-23				pfam11367		No	No
Lr_69752	phage protein, HK97 gp10 family	399	132	Lactobacillus reuteri 100-23				pfam04883	TIGR01725	No	No
Lr_69753	hypothetical protein	315	104	Lactobacillus reuteri 100-23						No	No
Lr_69754	hypothetical protein	396	131	Lactobacillus reuteri 100-23				pfam05135		No	No
Lr_69755	hypothetical protein	879	292	Lactobacillus reuteri 100-23						No	No
Lr_69756	hypothetical protein	693	230	Lactobacillus reuteri 100-23				pfam14265		No	No
Lr_69757	hypothetical protein	150	49	Lactobacillus reuteri 100-23						No	No
Lr_69758	phage putative head morphogenesis protein, SPP1 gp7 family	1446	481	Lactobacillus reuteri 100-23		COG3264	M	pfam03496 pfam04233	TIGR01641	No	No
Lr_69759	phage portal protein, SPP1 family	1437	478	Lactobacillus reuteri 100-23				pfam05133	TIGR01538	No	No
Lr_69760	phage terminase, large subunit, PBSX family	1299	432	Lactobacillus reuteri 100-23		COG1783	R	pfam04466	TIGR01547	No	No
Lr_69761	Phage terminase, small subunit	435	144	Lactobacillus reuteri 100-23		COG3728	L	pfam03592		No	No
Lr_69762	hypothetical protein	594	197	Lactobacillus reuteri 100-23						No	Yes
Lr_69763	hypothetical protein	609	202	Lactobacillus reuteri 100-23				pfam13643		No	No
Lr_69764	hypothetical protein	138	45	Lactobacillus reuteri 100-23						No	No
Lr_69765	phage transcriptional regulator, ArpU family	459	152	Lactobacillus reuteri 100-23					TIGR01637	No	No
Lr_69766	hypothetical protein	72	23	Lactobacillus reuteri 100-23						No	Yes
Lr_69767	hypothetical protein	177	58	Lactobacillus reuteri 100-23						No	No
Lr_69768	hypothetical protein	384	127	Lactobacillus reuteri 100-23						No	Yes
Lr_69769	hypothetical protein	237	78	Lactobacillus reuteri 100-23						No	No
Lr_69770	hypothetical protein	222	73	Lactobacillus reuteri 100-23						No	No
Lr_69771	hypothetical protein	243	80	Lactobacillus reuteri 100-23						No	No
Lr_69772	VRR-NUC domain.	339	112	Lactobacillus reuteri 100-23				pfam08774		No	No
Lr_69773	hypothetical protein	207	68	Lactobacillus reuteri 100-23						No	No
Lr_69774	Predicted P-loop ATPase and inactivated derivatives	1227	408	Lactobacillus reuteri 100-23		COG5545	R	pfam05272		No	No
Lr_69775	Primase C terminal 1 (PriCT-1)./Bifunctional DNA primase/polymerase, N-terminal.	792	263	Lactobacillus reuteri 100-23				pfam08708 pfam09250		No	No
Lr_69776	hypothetical protein	516	171	Lactobacillus reuteri 100-23				pfam05037		No	No
Lr_69777	hypothetical protein	765	254	Lactobacillus reuteri 100-23				pfam13479		No	No
Lr_69778	DNA or RNA helicases of superfamily II	1371	456	Lactobacillus reuteri 100-23		COG1061	K L	pfam00271 pfam04851		No	No
Lr_69779	Siphovirus Gp157.	480	159	Lactobacillus reuteri 100-23				pfam05565		No	No
Lr_69780	hypothetical protein	273	90	Lactobacillus reuteri 100-23						No	No
Lr_69781	hypothetical protein	216	71	Lactobacillus reuteri 100-23						No	No
Lr_69782	hypothetical protein	168	55	Lactobacillus reuteri 100-23						No	Yes
Lr_69783	hypothetical protein	129	42	Lactobacillus reuteri 100-23						No	Yes
Lr_69784	hypothetical protein	327	108	Lactobacillus reuteri 100-23						No	No
Lr_69785	hypothetical protein	162	53	Lactobacillus reuteri 100-23						No	No
Lr_69786	hypothetical protein	795	264	Lactobacillus reuteri 100-23				pfam10543		No	No
Lr_69787	Helix-turn-helix.	204	67	Lactobacillus reuteri 100-23				pfam12844		No	No
Lr_69788	Helix-turn-helix.	357	118	Lactobacillus reuteri 100-23				pfam01381		No	No
Lr_69789	hypothetical protein	852	283	Lactobacillus reuteri 100-23				pfam06114		No	No
Lr_69790	hypothetical protein	456	151	Lactobacillus reuteri 100-23						Yes	Yes
Lr_69791	hypothetical protein	870	289	Lactobacillus reuteri 100-23						Yes	No
Lr_69792	Site-specific recombinase XerD	1125	374	Lactobacillus reuteri 100-23		COG4974	L	pfam00589 pfam14657 pfam14659		No	No
Lr_69799	hypothetical protein	138	45	Lactobacillus reuteri 100-23						No	No
Lr_69816	hypothetical protein	231	76	Lactobacillus reuteri 100-23						No	No
Lr_69822	Uncharacterized protein conserved in bacteria, COG4703	249	82	Lactobacillus reuteri 100-23		COG4703	S	pfam08796		No	No
Lr_69823	conserved hypothetical protein TIGR00374	981	326	Lactobacillus reuteri 100-23		COG0392	S	pfam03706	TIGR00374	No	Yes
Lr_69824	Glycosyltransferase	1014	337	Lactobacillus reuteri 100-23	EC:2.4.1.-	COG0438	M	pfam00534		No	No
Lr_69825	1,2-diacylglycerol 3-glucosyltransferase (EC 2.4.1.157)	1218	405	Lactobacillus reuteri 100-23	EC:2.4.1.157	COG0438	M	pfam00534 pfam13439		No	No
Lr_69826	phosphoenolpyruvate--protein phosphotransferase (EC 2.7.3.9)	1731	576	Lactobacillus reuteri 100-23	EC:2.7.3.9	COG1080	G	pfam00391 pfam02896 pfam05524	TIGR01417	No	No
Lr_69827	Phosphotransferase System HPr (HPr) Family	267	88	Lactobacillus reuteri 100-23		COG1925	G	pfam00381	TIGR01003	No	No
Lr_69828	hypothetical protein	186	61	Lactobacillus reuteri 100-23						No	No
Lr_69829	ATPases with chaperone activity, ATP-binding subunit	2205	734	Lactobacillus reuteri 100-23		COG0542	O	pfam00004 pfam02151 pfam07724 pfam10431		No	No
Lr_69830	Predicted membrane protein	609	202	Lactobacillus reuteri 100-23		COG4684	S	pfam12822		No	Yes
Lr_69831	hypothetical protein	738	245	Lactobacillus reuteri 100-23				pfam08239 pfam13461		No	No
Lr_69832	Retron-type reverse transcriptase	1383	460	Lactobacillus reuteri 100-23		COG3344	L	pfam00078 pfam08388		No	No
Lr_69833	hypothetical protein	687	228	Lactobacillus reuteri 100-23						No	Yes
Lr_69834	ABC-type multidrug transport system, ATPase component	864	287	Lactobacillus reuteri 100-23		COG1131	V	pfam00005		No	No
Lr_69835	transcriptional regulator, GntR family	384	127	Lactobacillus reuteri 100-23		COG1725	K	pfam00392		No	No
Lr_69836	putative glutamate--cysteine ligase/putative amino acid ligase/bacterial surface protein 26-residue repeat	5172	1723	Lactobacillus reuteri 100-23				pfam03382 pfam06458	TIGR02167 TIGR03715	Yes	No
Lr_69837	Peptidase family M23.	2718	905	Lactobacillus reuteri 100-23		COG5263	R	pfam01551	TIGR03715	Yes	No
Lr_69838	Cell wall-associated hydrolases (invasion-associated proteins)	2811	936	Lactobacillus reuteri 100-23		COG0791	M	pfam00877	TIGR03715	Yes	No
Lr_69839	bacterial peptide chain release factor 3 (bRF-3)	1578	525	Lactobacillus reuteri 100-23		COG4108	J	pfam00009 pfam03144	TIGR00503 TIGR00484 TIGR00231	No	No
Lr_69840	cell envelope-related transcriptional attenuator	1470	489	Lactobacillus reuteri 100-23		COG1316	K	pfam03816	TIGR00350	No	Yes
Lr_69841	Predicted permease	1119	372	Lactobacillus reuteri 100-23		COG0628	R	pfam01594		No	Yes
Lr_69842	N-acetylmuramoyl-L-alanine amidase	2622	873	Lactobacillus reuteri 100-23		COG5632	M	pfam01510	TIGR03715	Yes	No
Lr_69843	dTDP-4-dehydrorhamnose reductase (EC 1.1.1.133)	840	279	Lactobacillus reuteri 100-23	EC:1.1.1.133	COG1091	M	pfam04321	TIGR01214	No	No
Lr_69844	dTDP-glucose 4,6-dehydratase (EC 4.2.1.46)	1041	346	Lactobacillus reuteri 100-23	EC:4.2.1.46	COG1088	M	pfam01370	TIGR01181	No	No
Lr_69845	dTDP-4-dehydrorhamnose 3,5-epimerase (EC 5.1.3.13)	582	193	Lactobacillus reuteri 100-23	EC:5.1.3.13	COG1898	M	pfam00908	TIGR01221	No	No
Lr_69846	Glucose-1-phosphate thymidylyltransferase (EC 2.7.7.24)	870	289	Lactobacillus reuteri 100-23	EC:2.7.7.24	COG1209	M	pfam00483	TIGR01207 TIGR01208	No	No
Lr_69847	hypothetical protein	1440	479	Lactobacillus reuteri 100-23					TIGR03766	No	Yes
Lr_69848	Muramidase (flagellum-specific)	2322	773	Lactobacillus reuteri 100-23		COG1705	N U	pfam01832		Yes	Yes
Lr_69849	Glycosyltransferases involved in cell wall biogenesis	966	321	Lactobacillus reuteri 100-23		COG0463	M	pfam00535		No	Yes
Lr_69850	hypothetical protein	474	157	Lactobacillus reuteri 100-23						No	Yes
Lr_69851	hypothetical protein	720	239	Lactobacillus reuteri 100-23						No	Yes
Lr_69852	hypothetical protein	114	37	Lactobacillus reuteri 100-23						No	Yes
Lr_69853	Glycosyl transferase family 2.	813	270	Lactobacillus reuteri 100-23		COG1216	R	pfam13712		No	No
Lr_69854	hypothetical protein	777	258	Lactobacillus reuteri 100-23				pfam14393		No	No
Lr_69855	Glycosyltransferases involved in cell wall biogenesis	948	315	Lactobacillus reuteri 100-23	EC:2.4.1.-	COG0463	M	pfam00535		No	No
Lr_69856	hypothetical protein	1668	555	Lactobacillus reuteri 100-23		COG1287	R	pfam09586		No	Yes
Lr_69857	hypothetical protein	1533	510	Lactobacillus reuteri 100-23				pfam14264		No	Yes
Lr_69858	Capsular polysaccharide biosynthesis protein	621	206	Lactobacillus reuteri 100-23		COG3944	M	pfam02706		No	Yes
Lr_69859	hypothetical protein	1209	402	Lactobacillus reuteri 100-23						No	Yes
Lr_69860	Membrane protein involved in the export of O-antigen and teichoic acid	1434	477	Lactobacillus reuteri 100-23		COG2244	R	pfam01943 pfam14667		No	Yes
Lr_69861	UDP-galactopyranose mutase (EC 5.4.99.9)	1119	372	Lactobacillus reuteri 100-23	EC:5.4.99.9	COG0562	M	pfam03275 pfam13450	TIGR00031	No	No
Lr_69862	putative glutamate--cysteine ligase/putative amino acid ligase	3153	1050	Lactobacillus reuteri 100-23		COG3867	G	pfam07745		No	No
Lr_69863	hypothetical protein	1890	629	Lactobacillus reuteri 100-23					TIGR03715	Yes	Yes
Lr_69864	hypothetical protein	555	184	Lactobacillus reuteri 100-23						Yes	No
Lr_69865	Uncharacterized protein conserved in bacteria, COG4990	2544	847	Lactobacillus reuteri 100-23		COG4990	S	pfam13529	TIGR03715	Yes	No
Lr_69866	Peptidase family M23./Putative cell wall binding repeat.	2745	914	Lactobacillus reuteri 100-23		COG5263	R	pfam01551		Yes	No
Lr_69867	Sugar transferases involved in lipopolysaccharide synthesis	648	215	Lactobacillus reuteri 100-23		COG2148	M	pfam02397		No	Yes
Lr_69868	Glycosyltransferases involved in cell wall biogenesis	840	279	Lactobacillus reuteri 100-23		COG0463	M	pfam00535		No	Yes
Lr_69869	hypothetical protein	768	255	Lactobacillus reuteri 100-23				pfam14393		No	No
Lr_69870	Uncharacterized protein conserved in bacteria, COG2137	795	264	Lactobacillus reuteri 100-23		COG2137	R	pfam02631		No	No
Lr_69871	hypothetical protein	216	71	Lactobacillus reuteri 100-23						No	No
Lr_69872	hypothetical protein	228	75	Lactobacillus reuteri 100-23				pfam11148		No	No
Lr_69873	YihY family protein (not ribonuclease BN)	891	296	Lactobacillus reuteri 100-23		COG1295	S	pfam03631	TIGR00765	No	Yes
Lr_69874	Amino acid transporters	1479	492	Lactobacillus reuteri 100-23		COG0531	E	pfam13520		No	Yes
Lr_69875	arginine/ornithine antiporter	1422	473	Lactobacillus reuteri 100-23		COG0531	E	pfam13520	TIGR00905	No	Yes
Lr_69876	aminotransferase (EC 2.6.1.-)	1122	373	Lactobacillus reuteri 100-23		COG0436	E	pfam00155		No	No
Lr_69877	methionine aminopeptidase, type I (EC 3.4.11.18)	858	285	Lactobacillus reuteri 100-23	EC:3.4.11.18	COG0024	J	pfam00557	TIGR00500	No	No
Lr_69878	flavodoxin, short chain	459	152	Lactobacillus reuteri 100-23		COG0716	C	pfam00258	TIGR01753	No	No
Lr_69879	Predicted membrane protein	438	145	Lactobacillus reuteri 100-23		COG2246	S	pfam04138		No	Yes
Lr_69880	UDP-N-Acetylglucosamine 2-epimerase (EC 5.1.3.14)	1122	373	Lactobacillus reuteri 100-23	EC:5.1.3.14	COG0381	M	pfam02350	TIGR00236	No	No
Lr_69881	Retron-type reverse transcriptase	1383	460	Lactobacillus reuteri 100-23		COG3344	L	pfam00078 pfam08388		No	No
Lr_69884	Superfamily II DNA and RNA helicases	1302	433	Lactobacillus reuteri 100-23		COG0513	J K L	pfam00270 pfam00271		No	No
Lr_69885	Predicted dehydrogenases and related proteins	1020	339	Lactobacillus reuteri 100-23		COG0673	R	pfam01408		No	No
Lr_69886	hypothetical protein	363	120	Lactobacillus reuteri 100-23						Yes	No
Lr_69887	conserved hypothetical protein, DprA/Smf-related, family 2 TIGR00730	588	195	Lactobacillus reuteri 100-23		COG1611	R	pfam03641	TIGR00730	No	No
Lr_69888	malate dehydrogenase (NAD) (EC 1.1.1.37)	924	307	Lactobacillus reuteri 100-23		COG0039	C	pfam00056 pfam02866		No	No
Lr_69889	glutamate-cysteine ligase (EC 6.3.2.2)	1530	509	Lactobacillus reuteri 100-23	EC:6.3.2.2	COG2918	H	pfam04262		No	No
Lr_69890	hypothetical protein	1020	339	Lactobacillus reuteri 100-23				pfam11311		No	No
Lr_69891	Predicted acyltransferase	456	151	Lactobacillus reuteri 100-23		COG2153	R	pfam13508		No	No
Lr_69892	Integral membrane protein, interacts with FtsH	708	235	Lactobacillus reuteri 100-23		COG0670	R	pfam01027		No	Yes
Lr_69893	Arabinose efflux permease	1176	391	Lactobacillus reuteri 100-23		COG2814	G	pfam07690		No	Yes
Lr_69894	hypothetical protein	555	184	Lactobacillus reuteri 100-23						No	Yes
Lr_69895	Response regulator of the LytR/AlgR family	435	144	Lactobacillus reuteri 100-23		COG3279	K T	pfam04397		No	No
Lr_69896	hypothetical protein	447	148	Lactobacillus reuteri 100-23				pfam11457		No	Yes
Lr_69897	N-acetylmuramoyl-L-alanine amidase	924	307	Lactobacillus reuteri 100-23	EC:3.5.1.28	COG5632	M	pfam01510		No	Yes
Lr_69898	transposase, IS4 family	1341	446	Lactobacillus reuteri 100-23				pfam01609		No	No
Lr_69899	Coenzyme F420-dependent N5,N10-methylene tetrahydromethanopterin reductase and related flavin-dependent oxidoreductases	525	174	Lactobacillus reuteri 100-23		COG2141	C	pfam00296		No	No
Lr_69900	hypothetical protein	483	160	Lactobacillus reuteri 100-23		COG2141	C	pfam00296		No	No
Lr_69901	hypothetical protein	138	45	Lactobacillus reuteri 100-23						No	No
Lr_69902	Nitroreductase	654	217	Lactobacillus reuteri 100-23		COG0778	C	pfam00881		No	No
Lr_69903	hypothetical protein	540	179	Lactobacillus reuteri 100-23						No	Yes
Lr_69904	Acetyltransferases	483	160	Lactobacillus reuteri 100-23		COG0456	R	pfam00583		No	No
Lr_69905	hypothetical protein	75	24	Lactobacillus reuteri 100-23						No	No
Lr_69906	Pyruvate/2-oxoglutarate dehydrogenase complex, dihydrolipoamide dehydrogenase (E3) component, and related enzymes	1326	441	Lactobacillus reuteri 100-23	EC:1.8.1.7	COG1249	C	pfam00070 pfam07992		No	No
Lr_69907	ammonium transporter	1182	393	Lactobacillus reuteri 100-23		COG0004	P	pfam00909	TIGR00836	No	Yes
Lr_69908	hypothetical protein	552	183	Lactobacillus reuteri 100-23						No	Yes
Lr_69909	hypothetical protein	315	104	Lactobacillus reuteri 100-23						No	No
Lr_69910	ABC-type multidrug transport system, ATPase component	681	226	Lactobacillus reuteri 100-23		COG1131	V	pfam00005		No	No
Lr_69911	hypothetical protein	852	283	Lactobacillus reuteri 100-23				pfam12698		No	Yes
Lr_69912	Response regulator of the LytR/AlgR family	453	150	Lactobacillus reuteri 100-23		COG3279	K T	pfam04397		No	No
Lr_69913	hypothetical protein	387	128	Lactobacillus reuteri 100-23				pfam11457		No	Yes
Lr_69914	Membrane transporters of cations and cationic drugs	321	106	Lactobacillus reuteri 100-23		COG2076	P	pfam00893		No	Yes
Lr_69915	hypothetical protein	369	122	Lactobacillus reuteri 100-23						No	Yes
Lr_69916	LPXTG-motif cell wall anchor domain/Gram-positive signal peptide, YSIRK family	3708	1235	Lactobacillus reuteri 100-23				pfam00746 pfam04650 pfam07580	TIGR01168 TIGR01167	Yes	Yes
Lr_69917	hypothetical protein	129	42	Lactobacillus reuteri 100-23						No	No
Lr_69918	hypothetical protein	186	61	Lactobacillus reuteri 100-23						No	No
Lr_69919	cAMP-binding proteins - catabolite gene activator and regulatory subunit of cAMP-dependent protein kinases	639	212	Lactobacillus reuteri 100-23		COG0664	T	pfam00027		No	No
Lr_69920	hypothetical protein	546	181	Lactobacillus reuteri 100-23						No	No
Lr_69921	Copper chaperone	237	78	Lactobacillus reuteri 100-23		COG2608	P	pfam00403		No	No
Lr_69922	heavy metal-(Cd/Co/Hg/Pb/Zn)-translocating P-type ATPase	1857	618	Lactobacillus reuteri 100-23	EC:3.6.3.3 EC:3.6.3.5	COG2217	P	pfam00122 pfam00702	TIGR01525 TIGR01511 TIGR01494	No	Yes
Lr_69923	hypothetical protein	621	206	Lactobacillus reuteri 100-23		COG1309	K	pfam00440		No	No
Lr_69924	Retron-type reverse transcriptase	1101	366	Lactobacillus reuteri 100-23		COG3344	L	pfam00078		No	No
Lr_69925	thiol peroxidase (atypical 2-Cys peroxiredoxin) (EC 1.11.1.5)	495	164	Lactobacillus reuteri 100-23	EC:1.11.1.15	COG2077	O	pfam00578		No	No
Lr_69926	Integrase core domain.	219	72	Lactobacillus reuteri 100-23				pfam13333		No	No
Lr_69927	hypothetical protein	438	145	Lactobacillus reuteri 100-23						No	No
Lr_69928	hypothetical protein	294	97	Lactobacillus reuteri 100-23						No	No
Lr_69929	hypothetical protein	234	77	Lactobacillus reuteri 100-23						No	No
Lr_69930	hypothetical protein	135	44	Lactobacillus reuteri 100-23						No	No
Lr_69931	hypothetical protein	303	100	Lactobacillus reuteri 100-23						No	Yes
Lr_69932	transcriptional regulator, PadR family	519	172	Lactobacillus reuteri 100-23		COG1695	K	pfam03551 pfam10400		No	No
Lr_69933	drug resistance transporter, EmrB/QacA subfamily	1512	503	Lactobacillus reuteri 100-23		COG2814	G	pfam07690	TIGR00711	No	Yes
Lr_69934	hypothetical protein	198	65	Lactobacillus reuteri 100-23						No	Yes
Lr_69935	Putative NADPH-quinone reductase (modulator of drug activity B)	585	194	Lactobacillus reuteri 100-23		COG2249	R	pfam02525		No	No
Lr_69936	Transcriptional regulator	537	178	Lactobacillus reuteri 100-23		COG1309	K	pfam00440		No	No
Lr_69937	Amidases related to nicotinamidase	504	167	Lactobacillus reuteri 100-23		COG1335	Q	pfam00857		No	No
Lr_69938	hypothetical protein	429	142	Lactobacillus reuteri 100-23				pfam02037		No	No
Lr_69939	hypothetical protein	420	139	Lactobacillus reuteri 100-23				pfam11208		No	No
Lr_69940	hypothetical protein	987	328	Lactobacillus reuteri 100-23						No	No
Lr_69941	23S rRNA (uracil-5-)-methyltransferase RumA	1371	456	Lactobacillus reuteri 100-23	EC:2.1.1.190	COG2265	J	pfam01938 pfam05958	TIGR00479	No	No
Lr_69942	diacylglycerol kinase (EC 2.7.1.107)	1008	335	Lactobacillus reuteri 100-23		COG1597	R I	pfam00781	TIGR00147	No	No
Lr_69943	aspartyl/glutamyl-tRNA(Asn/Gln) amidotransferase subunit B (EC 6.3.5.-)	1425	474	Lactobacillus reuteri 100-23	EC:6.3.5.6 EC:6.3.5.7	COG0064	J	pfam02637 pfam02934	TIGR00133	No	No
Lr_69944	aspartyl/glutamyl-tRNA(Asn/Gln) amidotransferase subunit A (EC 6.3.5.-)	1473	490	Lactobacillus reuteri 100-23	EC:6.3.5.6 EC:6.3.5.7	COG0154	J	pfam01425	TIGR00132	No	No
Lr_69945	aspartyl/glutamyl-tRNA(Asn/Gln) amidotransferase subunit C (EC 6.3.5.-)	318	105	Lactobacillus reuteri 100-23	EC:6.3.5.6 EC:6.3.5.7	COG0721	J	pfam02686	TIGR00135	No	No
Lr_69946	Protein involved in sex pheromone biosynthesis	1116	371	Lactobacillus reuteri 100-23		COG4851	R	pfam07537		Yes	No
Lr_69947	DNA ligase, NAD-dependent	2043	680	Lactobacillus reuteri 100-23	EC:6.5.1.2	COG0272	L	pfam00533 pfam01653 pfam03119 pfam03120 pfam12826	TIGR00575	No	No
Lr_69948	ATP-dependent DNA helicase PcrA (EC 3.6.1.-)	2274	757	Lactobacillus reuteri 100-23	EC:3.6.4.12	COG0210	L	pfam00580 pfam13361	TIGR01073	No	No
Lr_69949	transposase, IS605 OrfB family, central region	1176	391	Lactobacillus reuteri 100-23		COG0675	L	pfam01385 pfam07282 pfam12323	TIGR01766	No	No
Lr_69950	Transposase and inactivated derivatives	411	136	Lactobacillus reuteri 100-23		COG1943	L	pfam01797		No	No
Lr_69951	Phosphoribosylaminoimidazole carboxylase (NCAIR synthetase)	1134	377	Lactobacillus reuteri 100-23	EC:6.3.4.18	COG0026	F	pfam02222		No	No
Lr_69952	xanthine phosphoribosyltransferase	576	191	Lactobacillus reuteri 100-23	EC:2.4.2.22	COG0503	F	pfam00156	TIGR01744	No	No
Lr_69953	Muramidase (flagellum-specific)	627	208	Lactobacillus reuteri 100-23		COG1705	N U	pfam01832		No	Yes
Lr_69954	acetoin reductases	774	257	Lactobacillus reuteri 100-23	EC:1.1.1.303 EC:1.1.1.4	COG1028	Q I R	pfam00106	TIGR02415	No	No
Lr_69955	SSU ribosomal protein S9P	396	131	Lactobacillus reuteri 100-23		COG0103	J	pfam00380		No	No
Lr_69956	LSU ribosomal protein L13P	444	147	Lactobacillus reuteri 100-23		COG0102	J	pfam00572	TIGR01066	No	No
Lr_69957	pseudouridylate synthase I	771	256	Lactobacillus reuteri 100-23	EC:5.4.99.12	COG0101	J	pfam01416	TIGR00071	No	No
Lr_69958	ABC-type cobalt transport system, permease component CbiQ and related transporters	804	267	Lactobacillus reuteri 100-23		COG0619	P	pfam02361		No	Yes
Lr_69959	ABC-type cobalt transport system, ATPase component	867	288	Lactobacillus reuteri 100-23	EC:3.6.3.-	COG1122	P	pfam00005		No	No
Lr_69960	ABC-type cobalt transport system, ATPase component	828	275	Lactobacillus reuteri 100-23	EC:3.6.3.-	COG1122	P	pfam00005		No	No
Lr_69961	hypothetical protein	207	68	Lactobacillus reuteri 100-23						No	No
Lr_69962	LSU ribosomal protein L17P	384	127	Lactobacillus reuteri 100-23		COG0203	J	pfam01196	TIGR00059	No	No
Lr_69963	DNA-directed RNA polymerase, alpha subunit, bacterial and chloroplast-type	945	314	Lactobacillus reuteri 100-23	EC:2.7.7.6	COG0202	K	pfam01000 pfam01193 pfam03118	TIGR02027	No	No
Lr_69964	SSU ribosomal protein S11P	390	129	Lactobacillus reuteri 100-23		COG0100	J	pfam00411	TIGR03632	No	No
Lr_69965	SSU ribosomal protein S13P	366	121	Lactobacillus reuteri 100-23		COG0099	J	pfam00416	TIGR03631	No	No
Lr_69966	LSU ribosomal protein L36P	120	39	Lactobacillus reuteri 100-23		COG0257	J	pfam00444	TIGR01022	No	No
Lr_69967	bacterial translation initiation factor 1 (bIF-1)	219	72	Lactobacillus reuteri 100-23		COG0361	J	pfam01176	TIGR00008	No	No
Lr_69968	Adenylate kinase (EC 2.7.4.3)	660	219	Lactobacillus reuteri 100-23	EC:2.7.4.3	COG0563	F	pfam00406 pfam05191	TIGR01351	No	No
Lr_69969	protein translocase subunit secY/sec61 alpha	1317	438	Lactobacillus reuteri 100-23		COG0201	U	pfam00344	TIGR00967	No	Yes
Lr_69970	LSU ribosomal protein L15P	435	144	Lactobacillus reuteri 100-23		COG0200	J	pfam00828	TIGR01071	No	No
Lr_69971	LSU ribosomal protein L30P	183	60	Lactobacillus reuteri 100-23		COG1841	J	pfam00327	TIGR01308	No	No
Lr_69972	SSU ribosomal protein S5P	510	169	Lactobacillus reuteri 100-23		COG0098	J	pfam00333 pfam03719	TIGR01021	No	No
Lr_69973	LSU ribosomal protein L18P	357	118	Lactobacillus reuteri 100-23		COG0256	J	pfam00861	TIGR00060	No	No
Lr_69974	LSU ribosomal protein L6P	537	178	Lactobacillus reuteri 100-23		COG0097	J	pfam00347	TIGR03654	No	No
Lr_69975	SSU ribosomal protein S8P	399	132	Lactobacillus reuteri 100-23		COG0096	J	pfam00410		No	No
Lr_69976	SSU ribosomal protein S14P	186	61	Lactobacillus reuteri 100-23		COG0199	J	pfam00253		No	No
Lr_69977	LSU ribosomal protein L5P	543	180	Lactobacillus reuteri 100-23		COG0094	J	pfam00281 pfam00673		No	No
Lr_69978	LSU ribosomal protein L24P	309	102	Lactobacillus reuteri 100-23		COG0198	J	pfam00467	TIGR01079	No	No
Lr_69979	LSU ribosomal protein L14P	369	122	Lactobacillus reuteri 100-23		COG0093	J	pfam00238	TIGR01067	No	No
Lr_69980	SSU ribosomal protein S17P	267	88	Lactobacillus reuteri 100-23		COG0186	J	pfam00366	TIGR03635	No	No
Lr_69981	LSU ribosomal protein L29P	207	68	Lactobacillus reuteri 100-23		COG0255	J	pfam00831	TIGR00012	No	No
Lr_69982	LSU ribosomal protein L16P	435	144	Lactobacillus reuteri 100-23		COG0197	J	pfam00252	TIGR01164	No	No
Lr_69983	SSU ribosomal protein S3P	666	221	Lactobacillus reuteri 100-23		COG0092	J	pfam00189 pfam07650	TIGR01009	No	No
Lr_69984	LSU ribosomal protein L22P	348	115	Lactobacillus reuteri 100-23		COG0091	J	pfam00237	TIGR01044	No	No
Lr_69985	SSU ribosomal protein S19P	279	92	Lactobacillus reuteri 100-23		COG0185	J	pfam00203	TIGR01050	No	No
Lr_69986	LSU ribosomal protein L2P	846	281	Lactobacillus reuteri 100-23		COG0090	J	pfam00181 pfam03947	TIGR01171	No	No
Lr_69987	LSU ribosomal protein L23P	297	98	Lactobacillus reuteri 100-23		COG0089	J	pfam00276		No	No
Lr_69988	LSU ribosomal protein L4P	624	207	Lactobacillus reuteri 100-23		COG0088	J	pfam00573	TIGR03953	No	No
Lr_69989	LSU ribosomal protein L3P	660	219	Lactobacillus reuteri 100-23		COG0087	J	pfam00297	TIGR03625	No	No
Lr_69990	SSU ribosomal protein S10P	309	102	Lactobacillus reuteri 100-23		COG0051	J	pfam00338	TIGR01049	No	No
Lr_69991	hypothetical protein	135	44	Lactobacillus reuteri 100-23						No	No
Lr_69992	Transposase and inactivated derivatives	1287	428	Lactobacillus reuteri 100-23		COG3464	L	pfam01610 pfam14690		No	No
Lr_69993	translation elongation factor 2 (EF-2/EF-G)	2088	695	Lactobacillus reuteri 100-23		COG0480	J	pfam00009 pfam00679 pfam03144 pfam03764 pfam14492	TIGR00484 TIGR00231	No	No
Lr_69994	SSU ribosomal protein S7P	501	166	Lactobacillus reuteri 100-23		COG0049	J	pfam00177	TIGR01029	No	No
Lr_69995	SSU ribosomal protein S12P	420	139	Lactobacillus reuteri 100-23		COG0048	J	pfam00164	TIGR00981	No	No
Lr_69996	Type IV leader peptidase family./Bacterial Peptidase A24 N-terminal domain.	675	224	Lactobacillus reuteri 100-23	EC:2.1.1.- EC:3.4.23.43	COG1989	N O U	pfam01478 pfam06750		No	Yes
Lr_69997	hypothetical protein	1176	391	Lactobacillus reuteri 100-23		COG3371	S	pfam06197		No	Yes
Lr_69998	DNA-directed RNA polymerase, beta' subunit, predominant form	3636	1211	Lactobacillus reuteri 100-23	EC:2.7.7.6	COG0086	K	pfam00623 pfam04983 pfam04997 pfam04998 pfam05000	TIGR02386	No	No
Lr_69999	DNA-directed RNA polymerase, beta subunit	3609	1202	Lactobacillus reuteri 100-23	EC:2.7.7.6	COG0085	K	pfam00562 pfam04560 pfam04561 pfam04563 pfam04565 pfam10385	TIGR02013	No	No
Lr_70000	Transcriptional regulator	603	200	Lactobacillus reuteri 100-23		COG1309	K	pfam00440		No	No
Lr_70001	Transposase and inactivated derivatives, IS30 family	969	322	Lactobacillus reuteri 100-23		COG2826	L	pfam00665		No	No
Lr_70002	Transposase and inactivated derivatives	1419	472	Lactobacillus reuteri 100-23		COG2801	L	pfam00665 pfam13276 pfam13518		No	No
Lr_70003	ATPases with chaperone activity, ATP-binding subunit	2493	830	Lactobacillus reuteri 100-23		COG0542	O	pfam00004 pfam02151 pfam02861 pfam07724 pfam10431		No	No
Lr_70004	Transcriptional repressor of class III stress genes	468	155	Lactobacillus reuteri 100-23		COG4463	K	pfam05848		No	No
Lr_70005	Zn-dependent alcohol dehydrogenases	1029	342	Lactobacillus reuteri 100-23	EC:1.1.1.1	COG1064	R	pfam00107 pfam08240		No	No
Lr_70006	Hydrolases of the alpha/beta superfamily	960	319	Lactobacillus reuteri 100-23		COG1073	R	pfam12695		No	No
Lr_70017	Deoxynucleoside kinases	642	213	Lactobacillus reuteri 100-23		COG1428	F	pfam01712		No	No
Lr_70018	Amino acid transporters	1476	491	Lactobacillus reuteri 100-23		COG0833	E	pfam00324		No	Yes
Lr_70019	Acetyltransferases, including N-acetylases of ribosomal proteins	456	151	Lactobacillus reuteri 100-23		COG1670	J	pfam13302		No	No
Lr_70020	PAP2 superfamily.	675	224	Lactobacillus reuteri 100-23				pfam01569		No	Yes
Lr_70021	Uncharacterized conserved protein, COG3610	474	157	Lactobacillus reuteri 100-23		COG3610	S	pfam12821		No	Yes
Lr_70022	Uncharacterized conserved protein, COG2966	756	251	Lactobacillus reuteri 100-23		COG2966	S	pfam06738		Yes	Yes
Lr_70023	cold-shock DNA-binding protein family	201	66	Lactobacillus reuteri 100-23		COG1278	K	pfam00313		No	No
Lr_70024	Mn-dependent transcriptional regulator	675	224	Lactobacillus reuteri 100-23		COG1321	K	pfam01325 pfam02742 pfam04023		No	No
Lr_70025	cation diffusion facilitator family transporter	921	306	Lactobacillus reuteri 100-23		COG1230	P	pfam01545	TIGR01297	No	Yes
Lr_70026	Uncharacterized membrane protein, COG1814	693	230	Lactobacillus reuteri 100-23		COG1814	S	pfam01988		No	Yes
Lr_70027	Uncharacterized membrane protein, COG1814	684	227	Lactobacillus reuteri 100-23		COG1814	S	pfam01988		No	Yes
Lr_70028	hypothetical protein	63	20	Lactobacillus reuteri 100-23						No	No
Lr_70029	Universal stress protein UspA and related nucleotide-binding proteins	477	158	Lactobacillus reuteri 100-23		COG0589	T	pfam00582		No	No
Lr_70030	ABC-type polar amino acid transport system, ATPase component	741	246	Lactobacillus reuteri 100-23	EC:3.6.3.-	COG1126	E	pfam00005		No	No
Lr_70031	ABC-type amino acid transport/signal transduction systems, periplasmic component/domain	831	276	Lactobacillus reuteri 100-23		COG0834	E T	pfam00497		Yes	Yes
Lr_70032	amino acid ABC transporter, permease protein, 3-TM region, His/Glu/Gln/Arg/opine family	639	212	Lactobacillus reuteri 100-23		COG0765	E	pfam00528	TIGR01726	No	Yes
Lr_70033	amino acid ABC transporter, permease protein, 3-TM region, His/Glu/Gln/Arg/opine family	654	217	Lactobacillus reuteri 100-23		COG0765	E	pfam00528	TIGR01726	No	Yes
Lr_70034	CAAX amino terminal protease family.	1188	395	Lactobacillus reuteri 100-23				pfam02517		No	Yes
Lr_70035	conserved hypothetical protein TIGR00649	1857	618	Lactobacillus reuteri 100-23	EC:3.1.-	COG0595	R	pfam00753 pfam07521	TIGR00649	No	No
Lr_70036	hypothetical protein	348	115	Lactobacillus reuteri 100-23						No	No
Lr_70037	Predicted transcriptional regulators	447	148	Lactobacillus reuteri 100-23		COG0789	K	pfam13411		No	No
Lr_70038	drug resistance transporter, EmrB/QacA subfamily	1509	502	Lactobacillus reuteri 100-23		COG2814	G	pfam07690	TIGR00711	No	Yes
Lr_70039	hypothetical protein	729	242	Lactobacillus reuteri 100-23						No	Yes
Lr_70040	pseudouridine synthase, RluA family	873	290	Lactobacillus reuteri 100-23	EC:5.4.99.23	COG0564	J	pfam00849	TIGR00005	No	No
Lr_70043	Uncharacterized conserved protein, COG2898	2586	861	Lactobacillus reuteri 100-23	EC:2.3.2.3	COG2898	S	pfam03706 pfam09924		No	Yes
Lr_70044	DJ-1 family protein	573	190	Lactobacillus reuteri 100-23		COG0693	R	pfam01965	TIGR01383	No	No
Lr_70045	Esterase/lipase	984	327	Lactobacillus reuteri 100-23		COG0657	I	pfam07859		No	No
Lr_70046	drug resistance transporter, EmrB/QacA subfamily	1509	502	Lactobacillus reuteri 100-23		COG2814	G	pfam07690		No	Yes
Lr_70047	uracil-DNA glycosylase, family 4	654	217	Lactobacillus reuteri 100-23	EC:2.7.7.7	COG1573	L	pfam03167	TIGR00758	No	No
Lr_70048	Uncharacterized conserved protein, COG2966	1368	455	Lactobacillus reuteri 100-23		COG2966	S	pfam06738 pfam12821		No	Yes
Lr_70049	Transcriptional regulator	888	295	Lactobacillus reuteri 100-23		COG0583	K	pfam00126 pfam03466		No	No
Lr_70050	anion transporter	1422	473	Lactobacillus reuteri 100-23		COG0471	P	pfam00939	TIGR00785	No	Yes
Lr_70051	flavocytochrome c	1395	464	Lactobacillus reuteri 100-23	EC:1.3.99.1	COG1053	C	pfam00890	TIGR01813	No	No
Lr_70052	fumarate hydratase, class II	1389	462	Lactobacillus reuteri 100-23	EC:4.2.1.2	COG0114	C	pfam00206 pfam10415	TIGR00979	No	No
Lr_70053	Malic enzyme	1626	541	Lactobacillus reuteri 100-23	EC:1.1.1.38	COG0281	C	pfam00390 pfam03949		No	No
Lr_70054	Transcriptional regulator	897	298	Lactobacillus reuteri 100-23		COG0583	K	pfam00126 pfam03466		No	No
Lr_70055	Peptidyl-prolyl cis-trans isomerase (rotamase) - cyclophilin family	594	197	Lactobacillus reuteri 100-23	EC:5.2.1.8	COG0652	O	pfam00160		No	No
Lr_70056	zinc-binding alcohol dehydrogenase family protein	1047	348	Lactobacillus reuteri 100-23	EC:1.1.1.1	COG1064	R	pfam08240 pfam13602	TIGR02822	No	No
Lr_70057	Plasmid pRiA4b ORF-3-like protein.	1536	511	Lactobacillus reuteri 100-23				pfam07929		No	No
Lr_70058	Uncharacterized protein conserved in bacteria, COG4320	1398	465	Lactobacillus reuteri 100-23		COG4320	S	pfam10009		No	No
Lr_70059	hypothetical protein	201	66	Lactobacillus reuteri 100-23						No	No
Lr_70060	aldose 1-epimerase (EC 5.1.3.3)	1038	345	Lactobacillus reuteri 100-23	EC:5.1.3.3	COG2017	G	pfam01263		No	No
Lr_70061	Retron-type reverse transcriptase	1383	460	Lactobacillus reuteri 100-23		COG3344	L	pfam00078 pfam08388		No	No
Lr_70062	hypothetical protein	441	146	Lactobacillus reuteri 100-23						No	No
Lr_70063	hypothetical protein	714	237	Lactobacillus reuteri 100-23		COG2963	L	pfam13518		No	No
Lr_70064	Transposase and inactivated derivatives	588	195	Lactobacillus reuteri 100-23		COG2801	L	pfam00665 pfam13333		No	No
Lr_70065	D-alanyl-D-alanine carboxypeptidase	1245	414	Lactobacillus reuteri 100-23	EC:3.4.16.4	COG1686	M	pfam00768		Yes	Yes
Lr_70066	Beta-lactamase class A	798	265	Lactobacillus reuteri 100-23		COG2367	V	pfam13354		No	Yes
Lr_70067	Retron-type reverse transcriptase	1383	460	Lactobacillus reuteri 100-23		COG3344	L	pfam00078 pfam08388		No	No
Lr_70068	Glycosidases	1458	485	Lactobacillus reuteri 100-23	EC:2.4.1.7	COG0366	G	pfam00128	TIGR03852	No	No
Lr_70069	Arabinose efflux permease	1209	402	Lactobacillus reuteri 100-23		COG2814	G	pfam07690		Yes	Yes
Lr_70070	dipeptidase, putative	1335	444	Lactobacillus reuteri 100-23	EC:3.4.13.-	COG0624	E	pfam01546	TIGR01887	No	No
Lr_70071	Predicted membrane protein	1479	492	Lactobacillus reuteri 100-23		COG1288	S	pfam03606		No	Yes
Lr_70072	Dyp-type peroxidase family	945	314	Lactobacillus reuteri 100-23		COG2837	P	pfam04261	TIGR01413	No	No
Lr_70073	hypothetical protein	153	50	Lactobacillus reuteri 100-23						No	No
Lr_70074	hypothetical protein	462	153	Lactobacillus reuteri 100-23		COG0488	R	pfam00005		No	No
Lr_70075	ATPase components of ABC transporters with duplicated ATPase domains	990	329	Lactobacillus reuteri 100-23		COG0488	R	pfam00005 pfam12848		No	No
Lr_70076	hypothetical protein	717	238	Lactobacillus reuteri 100-23		COG0657	I	pfam12695		No	No
Lr_70077	conserved hypothetical integral membrane protein TIGR00698	1029	342	Lactobacillus reuteri 100-23		COG2855	S	pfam03601	TIGR00698	No	Yes
Lr_70078	LPXTG-motif cell wall anchor domain/Gram-positive signal peptide, YSIRK family	2133	710	Lactobacillus reuteri 100-23		COG0810	M	pfam04650	TIGR04215 TIGR01168 TIGR01167	Yes	Yes
Lr_70079	NADPH-dependent FMN reductase.	537	178	Lactobacillus reuteri 100-23		COG0655	R	pfam03358		No	No
Lr_70080	hypothetical protein	105	34	Lactobacillus reuteri 100-23						No	No
Lr_70081	cystathionine beta-synthase (acetylserine-dependent) (EC 4.2.1.-)	915	304	Lactobacillus reuteri 100-23	EC:2.5.1.47	COG0031	E	pfam00291		No	No
Lr_70082	ferrochelatase (EC 4.99.1.1)	933	310	Lactobacillus reuteri 100-23	EC:4.99.1.1	COG0276	H	pfam00762	TIGR00109	No	No
Lr_70083	NRAMP (natural resistance-associated macrophage protein) metal ion transporters	1305	434	Lactobacillus reuteri 100-23		COG1914	P	pfam01566	TIGR01197	No	Yes
Lr_70084	hypothetical protein	252	83	Lactobacillus reuteri 100-23						No	No
Lr_70085	LPXTG-motif cell wall anchor domain	3105	1034	Lactobacillus reuteri 100-23		COG1196	D	pfam00746 pfam08428	TIGR01167	Yes	No
Lr_70086	Predicted transcriptional regulators	348	115	Lactobacillus reuteri 100-23		COG1396	K	pfam01381		No	No
Lr_70087	Methylase involved in ubiquinone/menaquinone biosynthesis	546	181	Lactobacillus reuteri 100-23		COG2226	H	pfam13847		No	Yes
Lr_70088	K+ transport systems, NAD-binding component	669	222	Lactobacillus reuteri 100-23		COG0569	P	pfam02080 pfam02254		No	No
Lr_70089	potassium uptake protein, TrkH family	1344	447	Lactobacillus reuteri 100-23		COG0168	P	pfam02386	TIGR00933	No	Yes
Lr_70090	Myosin-crossreactive antigen	1773	590	Lactobacillus reuteri 100-23		COG4716	S	pfam06100		No	Yes
Lr_70091	Nitroreductase	762	253	Lactobacillus reuteri 100-23		COG0778	C	pfam00881		No	No
Lr_70092	Endoglucanase Y	1143	380	Lactobacillus reuteri 100-23		COG3405	G	pfam01270		No	Yes
Lr_70093	Glycosyltransferases, probably involved in cell wall biogenesis	1308	435	Lactobacillus reuteri 100-23		COG1215	M	pfam13641		No	Yes
Lr_70094	hypothetical protein	147	48	Lactobacillus reuteri 100-23						No	Yes
Lr_70095	hypothetical protein	225	74	Lactobacillus reuteri 100-23						No	No
Lr_70096	hypothetical protein	348	115	Lactobacillus reuteri 100-23						No	Yes
Lr_70097	hypothetical protein	69	22	Lactobacillus reuteri 100-23						No	No
Lr_70098	phosphate uptake regulator, PhoU	705	234	Lactobacillus reuteri 100-23		COG0704	P	pfam01895	TIGR02135	No	No
Lr_70099	phosphate ABC transporter, ATP-binding protein	756	251	Lactobacillus reuteri 100-23	EC:3.6.3.27	COG1117	P	pfam00005	TIGR00972	No	No
Lr_70100	phosphate ABC transporter, permease protein PstA	882	293	Lactobacillus reuteri 100-23		COG0581	P	pfam00528	TIGR00974	No	Yes
Lr_70101	phosphate ABC transporter, permease protein PstC	900	299	Lactobacillus reuteri 100-23		COG0573	P	pfam00528	TIGR02138	No	Yes
Lr_70102	phosphate binding protein	873	290	Lactobacillus reuteri 100-23		COG0226	P	pfam12849	TIGR02136	Yes	Yes
Lr_70103	Response regulators consisting of a CheY-like receiver domain and a winged-helix DNA-binding domain	711	236	Lactobacillus reuteri 100-23		COG0745	K T	pfam00486		No	No
Lr_70104	ABC-type cobalt transport system, ATPase component	726	241	Lactobacillus reuteri 100-23		COG1122	P	pfam00005		No	No
Lr_70105	ABC-type cobalt transport system, permease component CbiQ and related transporters	849	282	Lactobacillus reuteri 100-23		COG0619	P	pfam02361		No	Yes
Lr_70106	cobalamin biosynthesis protein CbiM	1014	337	Lactobacillus reuteri 100-23		COG0310	P	pfam01891	TIGR00123	No	Yes
Lr_70107	crcB protein	411	136	Lactobacillus reuteri 100-23		COG0239	D	pfam02537	TIGR00494	No	Yes
Lr_70108	Integral membrane protein possibly involved in chromosome condensation	258	85	Lactobacillus reuteri 100-23		COG0239	D	pfam02537	TIGR00494	No	Yes
Lr_70109	hypothetical protein	87	28	Lactobacillus reuteri 100-23						No	Yes
Lr_70110	Urease accessory protein UreH	855	284	Lactobacillus reuteri 100-23		COG0829	O	pfam01774		No	No
Lr_70111	hydrogenase accessory protein HypB/urease accessory protein UreG	627	208	Lactobacillus reuteri 100-23		COG0378	K O	pfam02492	TIGR00101 TIGR00073	No	No
Lr_70112	Urease accessory protein UreF	711	236	Lactobacillus reuteri 100-23		COG0830	O	pfam01730		No	No
Lr_70113	Urease accessory protein UreE	450	149	Lactobacillus reuteri 100-23		COG2371	O	pfam02814 pfam05194		No	No
Lr_70114	urease. Metallo peptidase. MEROPS family M38	1722	573	Lactobacillus reuteri 100-23	EC:3.5.1.5	COG0804	E	pfam00449 pfam01979	TIGR01792	No	No
Lr_70115	urease, beta subunit	378	125	Lactobacillus reuteri 100-23	EC:3.5.1.5	COG0832	E	pfam00699	TIGR00192	No	No
Lr_70116	urease, gamma subunit	303	100	Lactobacillus reuteri 100-23	EC:3.5.1.5	COG0831	E	pfam00547	TIGR00193	No	No
Lr_70117	AmiS/UreI family transporter.	519	172	Lactobacillus reuteri 100-23				pfam02293		No	Yes
Lr_70118	ammonium transporter	1209	402	Lactobacillus reuteri 100-23		COG0004	P	pfam00909	TIGR00836	No	Yes
Lr_70119	Retron-type reverse transcriptase	1389	462	Lactobacillus reuteri 100-23	EC:2.7.7.49	COG3344	L	pfam00078 pfam08388		No	No
Lr_70120	hypothetical protein	393	130	Lactobacillus reuteri 100-23						No	No
Lr_70121	hypothetical protein	1014	337	Lactobacillus reuteri 100-23						No	No
Lr_70122	Acetyltransferase (GNAT) family.	531	176	Lactobacillus reuteri 100-23		COG0456	R	pfam13508		No	No
Lr_70123	Transposase and inactivated derivatives	459	152	Lactobacillus reuteri 100-23		COG1943	L	pfam01797		No	No
Lr_70124	Phosphomannose isomerase	249	82	Lactobacillus reuteri 100-23		COG1482	G	pfam01238		No	No
Lr_70125	hypothetical protein	255	84	Lactobacillus reuteri 100-23		COG1482	G			No	No
Lr_70126	hypothetical protein	180	59	Lactobacillus reuteri 100-23		COG1482	G	pfam02311		No	No
Lr_70127	hypothetical protein	273	90	Lactobacillus reuteri 100-23						Yes	Yes
Lr_70128	hypothetical protein	1053	350	Lactobacillus reuteri 100-23						Yes	No
Lr_70129	translation elongation factor P (EF-P)	558	185	Lactobacillus reuteri 100-23		COG0231	J	pfam01132 pfam08207 pfam09285	TIGR00038	No	No
Lr_70130	Predicted membrane protein, putative toxin regulator	1107	368	Lactobacillus reuteri 100-23		COG3641	R	pfam13303		No	Yes
Lr_70131	LPXTG-motif cell wall anchor domain/Gram-positive signal peptide, YSIRK family	5487	1828	Lactobacillus reuteri 100-23		COG5373	S	pfam00746 pfam04650 pfam06458	TIGR01168 TIGR01167	Yes	No
Lr_70132	hypothetical protein	72	23	Lactobacillus reuteri 100-23						No	No
Lr_70133	hypothetical protein	81	26	Lactobacillus reuteri 100-23						No	No
Lr_70134	LPXTG-motif cell wall anchor domain/Gram-positive signal peptide, YSIRK family	13905	4634	Lactobacillus reuteri 100-23				pfam00746 pfam04650 pfam06458	TIGR01168 TIGR01167	Yes	Yes
Lr_70135	LPXTG-motif cell wall anchor domain	12426	4141	Lactobacillus reuteri 100-23				pfam06458	TIGR01167	No	Yes
Lr_70136	Transposase and inactivated derivatives, IS30 family	969	322	Lactobacillus reuteri 100-23		COG2826	L	pfam00665		No	No
Lr_70137	bacterial surface protein 26-residue repeat/Rib/alpha/Esp surface antigen repeat	2301	766	Lactobacillus reuteri 100-23				pfam03382 pfam08428	TIGR02167 TIGR03715 TIGR02331	Yes	No
Lr_70138	hypothetical protein	126	41	Lactobacillus reuteri 100-23						No	Yes
Lr_70139	lipoprotein, YaeC family	861	286	Lactobacillus reuteri 100-23		COG1464	P	pfam03180	TIGR00363	Yes	Yes
Lr_70140	LuxS protein involved in autoinducer AI2 synthesis	477	158	Lactobacillus reuteri 100-23	EC:4.4.1.21	COG1854	T	pfam02664		No	No
Lr_70141	Matrixin.	696	231	Lactobacillus reuteri 100-23		COG5549	O	pfam00413		Yes	No
Lr_70142	Predicted membrane protein	615	204	Lactobacillus reuteri 100-23		COG2364	S			No	Yes
Lr_70143	Threonine dehydrogenase and related Zn-dependent dehydrogenases	1056	351	Lactobacillus reuteri 100-23	EC:1.1.1.1	COG1063	E R	pfam00107 pfam08240		No	No
Lr_70144	Transposase and inactivated derivatives	1377	458	Lactobacillus reuteri 100-23		COG2801	L	pfam00665 pfam13276 pfam13518		No	No
Lr_70145	Transposase and inactivated derivatives, IS30 family	969	322	Lactobacillus reuteri 100-23		COG2826	L	pfam00665		No	No
Lr_70146	hypothetical protein	588	195	Lactobacillus reuteri 100-23						Yes	No
Lr_70147	hypothetical protein	117	38	Lactobacillus reuteri 100-23						No	No
Lr_70148	probable hydroxymethylpyrimidine transporter CytX	1170	389	Lactobacillus reuteri 100-23		COG1457	F	pfam02133	TIGR02358	No	Yes
Lr_70149	Acetyltransferase (GNAT) family.	522	173	Lactobacillus reuteri 100-23		COG1247	M	pfam13523		No	No
Lr_70150	Mg2+ and Co2+ transporters	927	308	Lactobacillus reuteri 100-23		COG0598	P	pfam01544		No	Yes
Lr_70151	hypothetical protein	465	154	Lactobacillus reuteri 100-23						No	Yes
Lr_70152	LysM domain.	1071	356	Lactobacillus reuteri 100-23				pfam01476		Yes	Yes
Lr_70153	Arabinose efflux permease	1161	386	Lactobacillus reuteri 100-23		COG2814	G	pfam07690		No	Yes
Lr_70154	prevent-host-death family protein	243	80	Lactobacillus reuteri 100-23				pfam02604	TIGR01552	No	No
Lr_70155	Plasmid stabilization system protein	330	109	Lactobacillus reuteri 100-23		COG3668	R	pfam05016		No	No
Lr_70156	hypothetical protein	207	68	Lactobacillus reuteri 100-23						No	No
Lr_70157	conserved hypothetical protein TIGR01440	579	192	Lactobacillus reuteri 100-23		COG4475	S	pfam04260	TIGR01440	No	No
Lr_70158	phosphopentomutase	1200	399	Lactobacillus reuteri 100-23	EC:5.4.2.7	COG1015	G	pfam01676	TIGR01696	No	No
Lr_70159	nicotinamide mononucleotide transporter PnuC	726	241	Lactobacillus reuteri 100-23		COG3201	H	pfam04973	TIGR01528	No	Yes
Lr_70160	Uridine phosphorylase	735	244	Lactobacillus reuteri 100-23	EC:2.4.2.3	COG2820	F	pfam01048		No	No
Lr_70161	hypothetical protein	225	74	Lactobacillus reuteri 100-23				pfam13545		No	No
Lr_70162	Transposase and inactivated derivatives	1431	476	Lactobacillus reuteri 100-23		COG2801	L	pfam00665 pfam13276 pfam13518		No	No
Lr_70163	hypothetical protein	78	25	Lactobacillus reuteri 100-23						No	No
Lr_70164	hypothetical protein	117	38	Lactobacillus reuteri 100-23						No	No
Lr_70165	hypothetical protein	702	233	Lactobacillus reuteri 100-23						No	No
Lr_70166	hypothetical protein	372	123	Lactobacillus reuteri 100-23						No	No
Lr_70167	rRNA methylases	873	290	Lactobacillus reuteri 100-23		COG0566	J	pfam00588		No	No
Lr_70168	GMP synthase (glutamine-hydrolyzing) (EC 6.3.5.2)	1554	517	Lactobacillus reuteri 100-23	EC:6.3.5.2	COG0519	F	pfam00117 pfam00958 pfam02540	TIGR00884 TIGR00888	No	No
Lr_70169	hypothetical protein	90	29	Lactobacillus reuteri 100-23						No	No
Lr_70170	Predicted ATPase (AAA+ superfamily)	1191	396	Lactobacillus reuteri 100-23		COG1373	R	pfam13173		No	No
Lr_70171	pantothenate kinase (EC 2.7.1.33)	924	307	Lactobacillus reuteri 100-23	EC:2.7.1.33	COG1072	H	pfam00485	TIGR00554	No	No
Lr_70172	putative glutamate--cysteine ligase/putative amino acid ligase	2097	698	Lactobacillus reuteri 100-23		COG1368	M	pfam00884		No	Yes
Lr_70173	Integral membrane protein DUF6.	870	289	Lactobacillus reuteri 100-23		COG2510	S	pfam00892		No	Yes
Lr_70174	Uncharacterized NAD(FAD)-dependent dehydrogenases, COG0446	1359	452	Lactobacillus reuteri 100-23	EC:1.6.-	COG0446	R	pfam00070 pfam02852 pfam07992		No	No
Lr_70175	Uncharacterized NAD(FAD)-dependent dehydrogenases, COG0446	1344	447	Lactobacillus reuteri 100-23	EC:1.6.-	COG0446	R	pfam00070 pfam02852 pfam07992		No	No
Lr_70176	Superfamily I DNA and RNA helicases	2307	768	Lactobacillus reuteri 100-23	EC:3.6.4.12	COG3973	R	pfam13245 pfam13538		No	No
Lr_70177	hypothetical protein	105	34	Lactobacillus reuteri 100-23						No	Yes
Lr_70178	Uncharacterized membrane-associated protein, COG0586	651	216	Lactobacillus reuteri 100-23		COG0586	S	pfam09335		No	Yes
Lr_70179	Fructose-2,6-bisphosphatase	654	217	Lactobacillus reuteri 100-23	EC:5.4.2.1	COG0406	G	pfam00300		No	No
Lr_70180	small GTP-binding protein domain/GTP-binding conserved hypothetical protein TIGR00650	1278	425	Lactobacillus reuteri 100-23		COG2262	R	pfam01926 pfam13167	TIGR03156	No	No
Lr_70181	Transglycosylase associated protein.	252	83	Lactobacillus reuteri 100-23		COG2261	S	pfam04226		No	Yes
Lr_70182	CsbD-like.	180	59	Lactobacillus reuteri 100-23				pfam05532		No	No
Lr_70183	Lactate dehydrogenase and related dehydrogenases	993	330	Lactobacillus reuteri 100-23	EC:1.1.1.28	COG1052	C H R	pfam00389 pfam02826		No	No
Lr_70184	Transposase and inactivated derivatives	1419	472	Lactobacillus reuteri 100-23		COG2801	L	pfam00665 pfam13276 pfam13518		No	No
Lr_70185	Predicted membrane protein	2886	961	Lactobacillus reuteri 100-23		COG1511	S	pfam12698	TIGR03062 TIGR03061 TIGR03057	No	Yes
Lr_70186	transcriptional regulator, TetR family	537	178	Lactobacillus reuteri 100-23		COG1309	K	pfam00440		No	Yes
Lr_70187	Putative stress-responsive transcriptional regulator	252	83	Lactobacillus reuteri 100-23		COG1983	K T	pfam04024		No	Yes
Lr_70188	Transposase and inactivated derivatives	1221	406	Lactobacillus reuteri 100-23		COG3547	L	pfam01548 pfam02371		No	No
Lr_70189	hypothetical protein	840	279	Lactobacillus reuteri 100-23						No	Yes
Lr_70190	hypothetical protein	477	158	Lactobacillus reuteri 100-23						Yes	Yes
Lr_70191	Fe2+/Zn2+ uptake regulation proteins	438	145	Lactobacillus reuteri 100-23		COG0735	P	pfam01475		No	No
Lr_70192	guanylate kinase (EC 2.7.4.8)	576	191	Lactobacillus reuteri 100-23	EC:2.7.4.8	COG0194	F	pfam00625		No	No
Lr_70193	ADP-ribose pyrophosphatase	411	136	Lactobacillus reuteri 100-23		COG1051	F	pfam00293		No	No
Lr_70194	Amino acid transporters	1392	463	Lactobacillus reuteri 100-23		COG0531	E	pfam13520		No	Yes
Lr_70195	Arabinose efflux permease	1305	434	Lactobacillus reuteri 100-23		COG2814	G	pfam07690		No	Yes
Lr_70196	hypothetical protein	1374	457	Lactobacillus reuteri 100-23						No	Yes
Lr_70197	Spermidine/putrescine-binding periplasmic protein	1074	357	Lactobacillus reuteri 100-23		COG0687	E	pfam13416		Yes	Yes
Lr_70198	ABC-type spermidine/putrescine transport system, permease component II	819	272	Lactobacillus reuteri 100-23		COG1177	E	pfam00528		No	Yes
Lr_70199	ABC-type spermidine/putrescine transport system, permease component I	807	268	Lactobacillus reuteri 100-23		COG1176	E	pfam00528		No	Yes
Lr_70200	spermidine/putrescine ABC transporter ATP-binding subunit	1077	358	Lactobacillus reuteri 100-23	EC:3.6.3.31	COG3842	E	pfam00005 pfam08402	TIGR01187	No	No
Lr_70201	dipeptidyl-peptidase IV (EC 3.4.14.11). Serine peptidase. MEROPS family S15	2403	800	Lactobacillus reuteri 100-23	EC:3.4.14.11	COG2936	R	pfam02129 pfam08530 pfam09168		No	No
Lr_70202	prolinase. Serine peptidase. MEROPS family S33	912	303	Lactobacillus reuteri 100-23	EC:3.4.11.5	COG0596	R	pfam12697	TIGR01250	No	No
Lr_70203	mraZ protein/ATPase, P-type (transporting), HAD superfamily, subfamily IC	2664	887	Lactobacillus reuteri 100-23	EC:3.6.3.8	COG0474	P	pfam00122 pfam00689 pfam00690 pfam00702	TIGR01517 TIGR01494	No	Yes
Lr_70204	DNA-binding ferritin-like protein (oxidative damage protectant)	468	155	Lactobacillus reuteri 100-23		COG0783	P	pfam00210		No	No
Lr_70205	Amino acid transporters	1419	472	Lactobacillus reuteri 100-23		COG0531	E	pfam13520		No	Yes
Lr_70206	haloacid dehalogenase superfamily, subfamily IA, variant 3 with third motif having DD or ED/haloacid dehalogenase superfamily, subfamily IA, variant 1 with third motif having Dx(3-4)D or Dx(3-4)E	648	215	Lactobacillus reuteri 100-23		COG0546	R	pfam13419	TIGR01549 TIGR01509	No	No
Lr_70207	conserved hypothetical protein (putative transposase or invertase) TIGR01784	873	290	Lactobacillus reuteri 100-23				pfam12784	TIGR01784	No	No
Lr_70208	hypothetical protein	405	134	Lactobacillus reuteri 100-23						No	No
Lr_70209	hypothetical protein	588	195	Lactobacillus reuteri 100-23						Yes	No
Lr_70210	Transposase and inactivated derivatives, IS30 family	969	322	Lactobacillus reuteri 100-23		COG2826	L	pfam00665		No	No
Lr_70211	hypothetical protein	1113	370	Lactobacillus reuteri 100-23						No	No
Lr_70212	LPXTG-motif cell wall anchor domain	2700	899	Lactobacillus reuteri 100-23		COG1196	D	pfam00746	TIGR01167	Yes	Yes
Lr_70213	LPXTG-motif cell wall anchor domain	3867	1288	Lactobacillus reuteri 100-23		COG1196	D	pfam00746	TIGR01167	Yes	Yes
Lr_70214	Response regulator of the LytR/AlgR family	753	250	Lactobacillus reuteri 100-23		COG3279	K T	pfam00072 pfam04397		No	No
Lr_70215	Transposase and inactivated derivatives, IS30 family	969	322	Lactobacillus reuteri 100-23		COG2826	L	pfam00665		No	No
Lr_70216	hypothetical protein	252	83	Lactobacillus reuteri 100-23						No	Yes
Lr_70217	transposase, IS4 family	1341	446	Lactobacillus reuteri 100-23				pfam01609		No	No
Lr_70218	hypothetical protein	1161	386	Lactobacillus reuteri 100-23		COG2972	T	pfam14501		No	Yes
Lr_70219	hypothetical protein	723	240	Lactobacillus reuteri 100-23				pfam12773		No	Yes
Lr_70220	Thioredoxin reductase	999	332	Lactobacillus reuteri 100-23	EC:1.8.1.9	COG0492	O	pfam00070 pfam07992		No	No
Lr_70221	Inosine-uridine nucleoside N-ribohydrolase	963	320	Lactobacillus reuteri 100-23	EC:3.2.2.1	COG1957	F	pfam01156		No	No
Lr_70222	Dehydrogenases with different specificities (related to short-chain alcohol dehydrogenases)	756	251	Lactobacillus reuteri 100-23		COG1028	I Q R	pfam00106		No	No
Lr_70223	Predicted permeases	786	261	Lactobacillus reuteri 100-23		COG0730	R	pfam01925		No	Yes
Lr_70224	Predicted membrane protein	561	186	Lactobacillus reuteri 100-23		COG4721	S	pfam09819		No	Yes
Lr_70225	ABC-type cobalt transport system, ATPase component	1383	460	Lactobacillus reuteri 100-23		COG1122	P	pfam00005		No	No
Lr_70226	ABC-type cobalt transport system, permease component CbiQ and related transporters	654	217	Lactobacillus reuteri 100-23		COG0619	P	pfam02361		No	Yes
Lr_70227	hypothetical protein	342	113	Lactobacillus reuteri 100-23				pfam09685		No	Yes
Lr_70228	Na+/H+ antiporter, bacterial form	1962	653	Lactobacillus reuteri 100-23		COG0025	P	pfam00999	TIGR00831	No	Yes
Lr_70229	Predicted membrane protein	357	118	Lactobacillus reuteri 100-23		COG3759	S	pfam06993		No	Yes
Lr_70230	hypothetical protein	966	321	Lactobacillus reuteri 100-23		COG1073	R	pfam12695		No	Yes
Lr_70231	Helix-turn-helix.	414	137	Lactobacillus reuteri 100-23		COG1396	K	pfam12844		No	No
Lr_70232	hypothetical protein	858	285	Lactobacillus reuteri 100-23						No	No
Lr_70233	NADPH:quinone reductase and related Zn-dependent oxidoreductases	987	328	Lactobacillus reuteri 100-23		COG0604	C R	pfam00107 pfam08240		No	No
Lr_70234	Phosphotransferase system, galactitol-specific IIC component	1413	470	Lactobacillus reuteri 100-23		COG3775	G	pfam03611		No	Yes
Lr_70235	Arabinose efflux permease	1170	389	Lactobacillus reuteri 100-23		COG2814	G	pfam07690		No	Yes
Lr_70236	ABC-type multidrug transport system, ATPase component	882	293	Lactobacillus reuteri 100-23		COG1131	V	pfam00005 pfam01381		No	No
Lr_70237	hypothetical protein	711	236	Lactobacillus reuteri 100-23						No	Yes
Lr_70238	hypothetical protein	459	152	Lactobacillus reuteri 100-23						No	No
Lr_70239	hypothetical protein	408	135	Lactobacillus reuteri 100-23						No	Yes
Lr_70240	lipoate-protein ligase (EC 6.-.-.-)	1014	337	Lactobacillus reuteri 100-23	EC:2.7.7.63	COG0095	H	pfam03099 pfam10437	TIGR00545	No	No
Lr_70241	Universal stress protein UspA and related nucleotide-binding proteins	468	155	Lactobacillus reuteri 100-23		COG0589	T	pfam00582		No	No
Lr_70242	translation elongation factor 2 (EF-2/EF-G)	1929	642	Lactobacillus reuteri 100-23		COG0480	J	pfam00009 pfam00679 pfam03764 pfam14492	TIGR00231	No	No
Lr_70243	transcriptional regulator	903	300	Lactobacillus reuteri 100-23		COG1940	G K	pfam00480		No	No
Lr_70244	branched-chain amino acid uptake carrier	1353	450	Lactobacillus reuteri 100-23		COG1114	E	pfam05525	TIGR00796	No	Yes
Lr_70245	Predicted hydrolases or acyltransferases (alpha/beta hydrolase superfamily)	747	248	Lactobacillus reuteri 100-23		COG0596	R	pfam12697		No	No
Lr_70246	Amino acid transporters	1356	451	Lactobacillus reuteri 100-23		COG0531	E	pfam13520		No	Yes
Lr_70247	Phosphoketolase	2412	803	Lactobacillus reuteri 100-23	EC:4.1.2.9	COG3957	G	pfam03894 pfam09363 pfam09364		No	No
Lr_70248	transcriptional regulator, GntR family	732	243	Lactobacillus reuteri 100-23		COG2188	K	pfam00392 pfam07702		No	No
Lr_70249	transposase, IS4 family	1341	446	Lactobacillus reuteri 100-23				pfam01609		No	No
Lr_70250	ybaK/ebsC protein	480	159	Lactobacillus reuteri 100-23		COG2606	S	pfam04073	TIGR00011	No	No
Lr_70251	dipeptidase A. Cysteine peptidase. MEROPS family C69	1437	478	Lactobacillus reuteri 100-23	EC:3.4.-	COG4690	E	pfam03577		No	No
Lr_70252	ABC-type multidrug transport system, ATPase and permease components	1824	607	Lactobacillus reuteri 100-23		COG1132	V	pfam00005 pfam00664		No	Yes
Lr_70253	ABC-type multidrug transport system, ATPase and permease components	1743	580	Lactobacillus reuteri 100-23		COG1132	V	pfam00005 pfam00664		No	Yes
Lr_70254	hypothetical protein	1383	460	Lactobacillus reuteri 100-23				pfam06782		No	No
Lr_70255	Lactate dehydrogenase and related dehydrogenases	1005	334	Lactobacillus reuteri 100-23	EC:1.1.1.28	COG1052	C H R	pfam00389 pfam02826		No	No
Lr_70256	MIP family channel proteins	708	235	Lactobacillus reuteri 100-23		COG0580	G	pfam00230	TIGR00861	No	Yes
Lr_70257	hypothetical protein	912	303	Lactobacillus reuteri 100-23						No	Yes
Lr_70258	Sugar phosphate isomerases/epimerases	846	281	Lactobacillus reuteri 100-23		COG1082	G	pfam01261		No	No
Lr_70259	Predicted permease	1113	370	Lactobacillus reuteri 100-23		COG0628	R	pfam01594		No	Yes
Lr_70260	Uncharacterized conserved protein, COG3382	726	241	Lactobacillus reuteri 100-23		COG3382	S	pfam03483		No	No
Lr_70261	transcriptional regulator, MarR family	453	150	Lactobacillus reuteri 100-23		COG1846	K	pfam01047		No	No
Lr_70262	Domain of unknown function (DUF1836).	582	193	Lactobacillus reuteri 100-23				pfam08876		No	No
Lr_70263	hypothetical protein	525	174	Lactobacillus reuteri 100-23						No	No
Lr_70264	hypothetical protein	864	287	Lactobacillus reuteri 100-23		COG1131	V			No	No
Lr_70265	Hemolysins and related proteins containing CBS domains	1329	442	Lactobacillus reuteri 100-23		COG1253	R	pfam00571 pfam01595 pfam03471		No	Yes
Lr_70266	ribonucleoside-diphosphate reductase 2, operon protein nrdI	468	155	Lactobacillus reuteri 100-23		COG1780	F	pfam07972	TIGR00333	No	No
Lr_70267	Uncharacterized protein conserved in bacteria, COG2764	426	141	Lactobacillus reuteri 100-23		COG2764	S	pfam06983		No	No
Lr_70268	hypothetical protein	1383	460	Lactobacillus reuteri 100-23				pfam06782		No	No
Lr_70269	Cyanate permease	1170	389	Lactobacillus reuteri 100-23		COG2807	P	pfam07690		No	Yes
Lr_70270	hypothetical protein	66	21	Lactobacillus reuteri 100-23						No	No
Lr_70271	glucose-6-phosphate 1-dehydrogenase (EC 1.1.1.49)	1482	493	Lactobacillus reuteri 100-23	EC:1.1.1.49	COG0364	G	pfam00479 pfam02781	TIGR00871	No	No
Lr_70272	6-phosphogluconate dehydrogenase (decarboxylating) (EC 1.1.1.44)	1437	478	Lactobacillus reuteri 100-23	EC:1.1.1.44	COG0362	G	pfam00393 pfam03446	TIGR00873	No	No
Lr_70273	hypothetical protein	267	88	Lactobacillus reuteri 100-23						No	No
Lr_70274	sugar (Glycoside-Pentoside-Hexuronide) transporter/PTS system, glucose subfamily, IIA component	1953	650	Lactobacillus reuteri 100-23		COG2211	G	pfam00358 pfam13347	TIGR00792 TIGR00830	No	Yes
Lr_70275	Universal stress protein UspA and related nucleotide-binding proteins	465	154	Lactobacillus reuteri 100-23		COG0589	T	pfam00582		No	No
Lr_70276	transcriptional regulator, AsnC family	471	156	Lactobacillus reuteri 100-23		COG1522	K	pfam01037 pfam13412		No	No
Lr_70277	Retron-type reverse transcriptase	1383	460	Lactobacillus reuteri 100-23		COG3344	L	pfam00078 pfam08388		No	No
Lr_70278	Na+/H+-dicarboxylate symporters	1314	437	Lactobacillus reuteri 100-23		COG1301	C	pfam00375		No	Yes
Lr_70279	Uncharacterized membrane-associated protein, COG0586	612	203	Lactobacillus reuteri 100-23		COG0586	S	pfam09335		No	Yes
Lr_70280	transcriptional regulator, LacI family	993	330	Lactobacillus reuteri 100-23		COG1609	K	pfam00356 pfam13377		No	No
Lr_70281	galactose-1-phosphate uridylyltransferase, family 2	1452	483	Lactobacillus reuteri 100-23	EC:2.7.7.12	COG4468	G	pfam01087 pfam02744	TIGR01239	No	No
Lr_70282	galactokinase (EC 2.7.1.6)	1179	392	Lactobacillus reuteri 100-23	EC:2.7.1.6	COG0153	G	pfam00288 pfam08544 pfam10509	TIGR00131	No	No
Lr_70283	hypothetical protein	966	321	Lactobacillus reuteri 100-23		COG2755	E	pfam13472		No	No
Lr_70284	Protein tyrosine/serine phosphatase	783	260	Lactobacillus reuteri 100-23	EC:3.1.3.48	COG2365	T	pfam13348 pfam13350		No	No
Lr_70285	conserved hypothetical protein TIGR00481	507	168	Lactobacillus reuteri 100-23		COG1881	R	pfam01161	TIGR00481	No	No
Lr_70286	hypothetical protein	225	74	Lactobacillus reuteri 100-23						No	No
Lr_70287	hypothetical protein	327	108	Lactobacillus reuteri 100-23						No	No
Lr_70288	hypothetical protein	1122	373	Lactobacillus reuteri 100-23						No	No
Lr_70289	transcription elongation factor GreA	498	165	Lactobacillus reuteri 100-23		COG0782	K	pfam01272 pfam03449	TIGR01462	No	No
Lr_70290	nicotinamide mononucleotide transporter PnuC	753	250	Lactobacillus reuteri 100-23		COG3201	H	pfam04973	TIGR01528	No	Yes
Lr_70291	Transposase and inactivated derivatives	1377	458	Lactobacillus reuteri 100-23		COG2801	L	pfam00665 pfam13276 pfam13518		No	No
Lr_70292	Transposase and inactivated derivatives	1221	406	Lactobacillus reuteri 100-23		COG3547	L	pfam01548 pfam02371		No	No
Lr_70293	Aldo/keto reductases, related to diketogulonate reductase	843	280	Lactobacillus reuteri 100-23		COG0656	R	pfam00248		No	No
Lr_70294	Response regulators consisting of a CheY-like receiver domain and a winged-helix DNA-binding domain	681	226	Lactobacillus reuteri 100-23		COG0745	K T	pfam00072 pfam00486		No	No
Lr_70295	Signal transduction histidine kinase	981	326	Lactobacillus reuteri 100-23		COG0642	T	pfam02518		No	Yes
Lr_70296	ABC-type antimicrobial peptide transport system, ATPase component	756	251	Lactobacillus reuteri 100-23		COG1136	V	pfam00005		No	No
Lr_70297	hypothetical protein	1926	641	Lactobacillus reuteri 100-23		COG0577	V	pfam02687		No	Yes
Lr_70298	homoserine O-succinyltransferase	789	262	Lactobacillus reuteri 100-23	EC:2.3.1.46	COG1897	E	pfam04204	TIGR01001	No	No
Lr_70299	cysteine synthase (EC 2.5.1.47)	924	307	Lactobacillus reuteri 100-23	EC:2.5.1.47	COG0031	E	pfam00291	TIGR01139 TIGR01136	No	No
Lr_70300	Phosphatidylserine/phosphatidylglycerophosphate/cardiolipin synthases and related enzymes	1494	497	Lactobacillus reuteri 100-23	EC:2.7.8.-	COG1502	I	pfam13091 pfam13396	TIGR04265	No	Yes
Lr_70301	Arabinose efflux permease	1161	386	Lactobacillus reuteri 100-23		COG2814	G	pfam07690		No	Yes
Lr_70302	Predicted phosphatase homologous to the C-terminal domain of histone macroH2A1	501	166	Lactobacillus reuteri 100-23		COG2110	R	pfam01661		No	No
Lr_70303	Predicted transcriptional regulators	639	212	Lactobacillus reuteri 100-23		COG1476	K	pfam01381		No	Yes
Lr_70304	Predicted metalloendopeptidase	1905	634	Lactobacillus reuteri 100-23	EC:3.4.24.-	COG3590	O	pfam01431 pfam05649		No	No
Lr_70305	hypothetical protein	294	97	Lactobacillus reuteri 100-23						No	No
Lr_70306	Uncharacterized protein conserved in bacteria, COG3864	1293	430	Lactobacillus reuteri 100-23		COG3864	S	pfam09967 pfam13203		No	No
Lr_70307	hypothetical protein	1146	381	Lactobacillus reuteri 100-23				pfam07728		No	No
Lr_70308	DNA-3-methyladenine glycosylase (3mg)	633	210	Lactobacillus reuteri 100-23	EC:3.2.2.21	COG2094	L	pfam02245	TIGR00567	No	No
Lr_70309	Uncharacterized conserved protein, COG3189	372	123	Lactobacillus reuteri 100-23		COG3189	S	pfam04343		No	No
Lr_70310	hypothetical protein	174	57	Lactobacillus reuteri 100-23						No	No
Lr_70311	Putative NADPH-quinone reductase (modulator of drug activity B)	684	227	Lactobacillus reuteri 100-23		COG2249	R	pfam02525		No	No
Lr_70312	hypothetical protein	321	106	Lactobacillus reuteri 100-23						No	No
Lr_70313	hypothetical protein	924	307	Lactobacillus reuteri 100-23						Yes	No
Lr_70314	conserved hypothetical protein (putative transposase or invertase) TIGR01784	1014	337	Lactobacillus reuteri 100-23		COG1196	D	pfam12784	TIGR01784	No	No
Lr_70315	hypothetical protein	285	94	Lactobacillus reuteri 100-23						No	Yes
Lr_70316	Predicted phosphohydrolase (DHH superfamily)	1080	359	Lactobacillus reuteri 100-23		COG2404	R	pfam02272		No	No
Lr_70317	hypothetical protein	1236	411	Lactobacillus reuteri 100-23				pfam10087		No	No
Lr_70318	branched-chain amino acid uptake carrier	1386	461	Lactobacillus reuteri 100-23		COG1114	E	pfam05525	TIGR00796	No	Yes
Lr_70319	Muramidase (flagellum-specific)	594	197	Lactobacillus reuteri 100-23		COG1705	N U	pfam01832		No	Yes
Lr_70320	Predicted membrane protein	780	259	Lactobacillus reuteri 100-23		COG4905	S	pfam06541		No	Yes
Lr_70321	ATPase components of ABC transporters with duplicated ATPase domains	1542	513	Lactobacillus reuteri 100-23		COG0488	R	pfam00005 pfam12848		No	No
Lr_70322	Predicted transcriptional regulators	612	203	Lactobacillus reuteri 100-23		COG1476	K	pfam01381		No	Yes
Lr_70323	hypothetical protein	303	100	Lactobacillus reuteri 100-23						No	No
Lr_70324	Predicted transcriptional regulators	225	74	Lactobacillus reuteri 100-23		COG1476	K	pfam01381		No	No
Lr_70325	hypothetical protein	624	207	Lactobacillus reuteri 100-23				pfam11683		No	Yes
Lr_70326	hypothetical protein	69	22	Lactobacillus reuteri 100-23						No	No
Lr_70327	hypothetical protein	222	73	Lactobacillus reuteri 100-23						No	Yes
Lr_70328	Cell wall-associated hydrolases (invasion-associated proteins)	1032	343	Lactobacillus reuteri 100-23		COG0791	M	pfam00877 pfam01476		Yes	No
Lr_70329	ABC-type uncharacterized transport system, periplasmic component, COG2984	996	331	Lactobacillus reuteri 100-23		COG2984	R	pfam04392		No	Yes
Lr_70330	ABC-type uncharacterized transport system, permease component, COG4120	900	299	Lactobacillus reuteri 100-23		COG4120	R	pfam02653		No	Yes
Lr_70331	ABC-type uncharacterized transport system, ATPase component, COG1101	765	254	Lactobacillus reuteri 100-23		COG1101	R	pfam00005		No	No
Lr_70332	Predicted permease, cadmium resistance protein	564	187	Lactobacillus reuteri 100-23		COG4300	P	pfam03596		No	Yes
Lr_70333	transcriptional regulator, ArsR family	333	110	Lactobacillus reuteri 100-23		COG0640	K	pfam01022		No	No
Lr_70334	putative efflux protein, MATE family	1323	440	Lactobacillus reuteri 100-23		COG0534	V	pfam01554	TIGR00797	No	Yes
Lr_70335	thioredoxin	318	105	Lactobacillus reuteri 100-23		COG3118	O	pfam00085	TIGR01068	No	No
Lr_70336	Membrane protein TerC, possibly involved in tellurium resistance	756	251	Lactobacillus reuteri 100-23		COG0861	P	pfam03741	TIGR03716	No	Yes
Lr_70337	pseudouridine synthase, RluA family	921	306	Lactobacillus reuteri 100-23	EC:5.4.99.23	COG0564	J	pfam00849	TIGR00005	No	No
Lr_70338	Mg2+ and Co2+ transporters	918	305	Lactobacillus reuteri 100-23		COG0598	P	pfam01544		No	Yes
Lr_70339	dipeptidase A. Cysteine peptidase. MEROPS family C69	1434	477	Lactobacillus reuteri 100-23	EC:3.4.-	COG4690	E	pfam03577		No	No
Lr_70340	uracil-xanthine permease	1329	442	Lactobacillus reuteri 100-23		COG2233	F	pfam00860	TIGR03173 TIGR00801	No	Yes
Lr_70341	Na+/H+ antiporter NhaC	1410	469	Lactobacillus reuteri 100-23		COG1757	C	pfam03553	TIGR00931	No	Yes
Lr_70342	Predicted membrane protein	1551	516	Lactobacillus reuteri 100-23		COG1288	S	pfam03606		No	Yes
Lr_70343	Fructose-2,6-bisphosphatase	654	217	Lactobacillus reuteri 100-23	EC:5.4.2.1	COG0406	G	pfam00300		No	No
Lr_70344	hypothetical protein	264	87	Lactobacillus reuteri 100-23						No	No
Lr_70345	Phosphoglycerol transferase and related proteins, alkaline phosphatase superfamily	2130	709	Lactobacillus reuteri 100-23		COG1368	M	pfam00884		No	Yes
Lr_70346	Uncharacterised protein family (UPF0236).	1383	460	Lactobacillus reuteri 100-23				pfam06782		No	No
Lr_70347	Glycerol dehydrogenase and related enzymes	1122	373	Lactobacillus reuteri 100-23	EC:1.1.1.6	COG0371	C	pfam00465		No	No
Lr_70348	Uncharacterized protein with an alpha/beta hydrolase fold, COG4814	855	284	Lactobacillus reuteri 100-23		COG4814	R	pfam06028		No	Yes
Lr_70349	D-Ala-D-Ala carboxypeptidase A. Serine peptidase. MEROPS family S11	1212	403	Lactobacillus reuteri 100-23	EC:3.4.16.4	COG1686	M	pfam00768 pfam07943		Yes	No
Lr_70350	hypothetical protein	582	193	Lactobacillus reuteri 100-23						No	Yes
Lr_70351	hypothetical protein	201	66	Lactobacillus reuteri 100-23						No	Yes
Lr_70352	Uncharacterized protein conserved in bacteria, COG1376	657	218	Lactobacillus reuteri 100-23		COG1376	S	pfam03734		Yes	Yes
Lr_70353	hypothetical protein	81	26	Lactobacillus reuteri 100-23						No	Yes
Lr_70354	hypothetical protein	243	80	Lactobacillus reuteri 100-23						No	Yes
Lr_70355	hypothetical protein	1386	461	Lactobacillus reuteri 100-23				pfam03734 pfam12229	TIGR01445	No	Yes
Lr_70356	yjeF N-terminal region	639	212	Lactobacillus reuteri 100-23		COG0062	S	pfam03853	TIGR00197	No	No
Lr_70357	hypothetical protein	495	164	Lactobacillus reuteri 100-23						No	No
Lr_70358	histidyl-tRNA synthetase (EC 6.1.1.21)	1278	425	Lactobacillus reuteri 100-23	EC:6.1.1.21	COG0124	J	pfam03129 pfam13393	TIGR00442	No	No
Lr_70359	Major Facilitator Superfamily.	1197	398	Lactobacillus reuteri 100-23		COG2814	G	pfam07690		No	Yes
Lr_70360	hypothetical protein	621	206	Lactobacillus reuteri 100-23						No	Yes
Lr_70361	hypothetical protein	186	61	Lactobacillus reuteri 100-23						No	No
Lr_70362	transcriptional regulator, LacI family	945	314	Lactobacillus reuteri 100-23		COG1609	K	pfam00356 pfam00532		No	No
Lr_70363	hypothetical protein	102	33	Lactobacillus reuteri 100-23						No	No
Lr_70364	Muramidase (flagellum-specific)	1713	570	Lactobacillus reuteri 100-23	EC:3.2.1.17	COG1705	N U	pfam01476 pfam01832	TIGR03715	Yes	Yes
Lr_70365	transcriptional regulator, ArsR family	306	101	Lactobacillus reuteri 100-23		COG0640	K	pfam01022		No	No
Lr_70366	hypothetical protein	237	78	Lactobacillus reuteri 100-23						No	No
Lr_70367	Retron-type reverse transcriptase	1383	460	Lactobacillus reuteri 100-23		COG3344	L	pfam00078 pfam08388		No	No
Lr_70368	ABC-type antimicrobial peptide transport system, ATPase component	1983	660	Lactobacillus reuteri 100-23		COG1136	V	pfam00005 pfam02687 pfam12704		No	Yes
Lr_70369	ABC-type antimicrobial peptide transport system, ATPase component	690	229	Lactobacillus reuteri 100-23		COG1136	V	pfam00005		No	No
Lr_70370	ABC-type transport system, involved in lipoprotein release, permease component	1059	352	Lactobacillus reuteri 100-23		COG4591	M	pfam02687 pfam12704		No	Yes
Lr_70371	transcriptional regulator	513	170	Lactobacillus reuteri 100-23		COG1309	K	pfam00440		No	No
Lr_70372	2-desacetyl-2-hydroxyethyl bacteriochlorophyllide A dehydrogenase	1011	336	Lactobacillus reuteri 100-23		COG1063	E R	pfam00107 pfam08240	TIGR01202	No	No
Lr_70373	hypothetical protein	93	30	Lactobacillus reuteri 100-23						No	Yes
Lr_70374	NRAMP (natural resistance-associated macrophage protein) metal ion transporters	1593	530	Lactobacillus reuteri 100-23		COG1914	P	pfam01566	TIGR01197	No	Yes
Lr_70375	Transposase and inactivated derivatives	1419	472	Lactobacillus reuteri 100-23		COG2801	L	pfam00665 pfam13276 pfam13518		No	No
Lr_70376	hypothetical protein	678	225	Lactobacillus reuteri 100-23						No	Yes
Lr_70377	hypothetical protein	123	40	Lactobacillus reuteri 100-23						No	No
Lr_70378	threonyl-tRNA synthetase (EC 6.1.1.3)/Ser-tRNA(Thr) hydrolase (EC 3.1.1.-)	1806	601	Lactobacillus reuteri 100-23	EC:6.1.1.3	COG0441	J	pfam00587 pfam03129	TIGR00418	No	No
Lr_70379	hypothetical protein	135	44	Lactobacillus reuteri 100-23						No	No
Lr_70380	hypothetical protein	714	237	Lactobacillus reuteri 100-23		COG2963	L	pfam13518		No	No
Lr_70381	Transposase and inactivated derivatives	603	200	Lactobacillus reuteri 100-23		COG2801	L	pfam00665 pfam13333		No	No
Lr_70382	Permeases of the major facilitator superfamily	1245	414	Lactobacillus reuteri 100-23		COG2270	R	pfam11700		No	Yes
Lr_70383	Uncharacterized proteins of the AP superfamily, COG1524	1344	447	Lactobacillus reuteri 100-23		COG1524	R	pfam01663		No	No
Lr_70384	Amino acid transporters	1377	458	Lactobacillus reuteri 100-23		COG0531	E	pfam13520		No	Yes
Lr_70385	ketopantoate reductase (EC 1.1.1.169)	957	318	Lactobacillus reuteri 100-23	EC:1.1.1.169	COG1893	H	pfam02558 pfam08546	TIGR00745	No	No
Lr_70386	hypothetical protein	117	38	Lactobacillus reuteri 100-23						No	No
Lr_70387	hypothetical protein	1383	460	Lactobacillus reuteri 100-23				pfam06782		No	No
Lr_70388	Methionine synthase II (cobalamin-independent)	1137	378	Lactobacillus reuteri 100-23		COG0620	E	pfam01717		No	No
Lr_70389	Predicted heme/steroid binding protein	246	81	Lactobacillus reuteri 100-23		COG4892	R	pfam00173		No	No
Lr_70390	Predicted heme/steroid binding protein	219	72	Lactobacillus reuteri 100-23		COG4892	R	pfam00173		No	No
Lr_70391	Predicted heme/steroid binding protein	234	77	Lactobacillus reuteri 100-23		COG4892	R	pfam00173		No	No
Lr_70392	Predicted acyltransferase	438	145	Lactobacillus reuteri 100-23		COG2153	R	pfam13508		No	No
Lr_70393	hypothetical protein	657	218	Lactobacillus reuteri 100-23		COG0451	G M	pfam13460		No	No
Lr_70394	Predicted transcriptional regulators	312	103	Lactobacillus reuteri 100-23		COG1733	K	pfam01638		No	No
Lr_70395	Predicted oxidoreductase related to nitroreductase	603	200	Lactobacillus reuteri 100-23		COG3560	R	pfam00881		No	No
Lr_70396	Predicted transcriptional regulators	453	150	Lactobacillus reuteri 100-23		COG1733	K	pfam01638		No	No
Lr_70397	hypothetical protein	1314	437	Lactobacillus reuteri 100-23						No	Yes
Lr_70398	Arabinose efflux permease	1176	391	Lactobacillus reuteri 100-23		COG2814	G	pfam07690		No	Yes
Lr_70399	Aminopeptidase C	1323	440	Lactobacillus reuteri 100-23		COG3579	E	pfam03051		No	No
Lr_70400	NAD dependent epimerase/dehydratase family.	642	213	Lactobacillus reuteri 100-23		COG0451	G M	pfam13460		No	No
Lr_70401	lysyl aminopeptidase. Metallo peptidase. MEROPS family M01	2532	843	Lactobacillus reuteri 100-23	EC:3.4.11.2	COG0308	E	pfam01433 pfam11838		No	No
Lr_70402	hypothetical protein	561	186	Lactobacillus reuteri 100-23		COG4732	S	pfam12822		No	Yes
Lr_70403	aspartate-ammonia ligase (EC 6.3.1.1)	1011	336	Lactobacillus reuteri 100-23	EC:6.3.1.1	COG2502	E	pfam03590	TIGR00669	No	No
Lr_70404	asparaginyl-tRNA synthetase (EC 6.1.1.22)	1299	432	Lactobacillus reuteri 100-23	EC:6.1.1.22	COG0017	J	pfam00152 pfam01336	TIGR00457	No	No
Lr_70405	hypothetical protein	150	49	Lactobacillus reuteri 100-23						No	No
Lr_70406	hypothetical protein	105	34	Lactobacillus reuteri 100-23						No	No
Lr_70407	Transposase and inactivated derivatives	459	152	Lactobacillus reuteri 100-23		COG1943	L	pfam01797		No	No
Lr_70408	GMP synthase - Glutamine amidotransferase domain	672	223	Lactobacillus reuteri 100-23		COG0518	F	pfam00117		No	No
Lr_70409	Uncharacterized protein conserved in bacteria, COG4841	420	139	Lactobacillus reuteri 100-23		COG4841	S			No	No
Lr_70410	Aldo/keto reductases, related to diketogulonate reductase	879	292	Lactobacillus reuteri 100-23		COG0656	R	pfam00248		No	No
Lr_70411	Transcriptional regulator	873	290	Lactobacillus reuteri 100-23		COG0583	K	pfam00126		No	No
Lr_70412	asparaginase (EC 3.5.1.1)	990	329	Lactobacillus reuteri 100-23	EC:3.5.1.1	COG0252	E J	pfam00710	TIGR00519	No	No
Lr_70413	Predicted secreted protein	1002	333	Lactobacillus reuteri 100-23		COG4086	S	pfam06207		Yes	No
Lr_70414	hypothetical protein	120	39	Lactobacillus reuteri 100-23						No	No
Lr_70415	transcriptional regulator, PadR family	546	181	Lactobacillus reuteri 100-23		COG1695	K	pfam03551 pfam10400		No	No
Lr_70416	Phenolic acid decarboxylase	192	63	Lactobacillus reuteri 100-23		COG3479	Q	pfam05870		No	No
Lr_70417	Phenolic acid decarboxylase	306	101	Lactobacillus reuteri 100-23		COG3479	Q	pfam05870		No	No
Lr_70418	hypothetical protein	177	58	Lactobacillus reuteri 100-23						No	Yes
Lr_70419	Uncharacterized protein with an alpha/beta hydrolase fold, COG4814	861	286	Lactobacillus reuteri 100-23		COG4814	R	pfam06028		Yes	Yes
Lr_70420	hypothetical protein	204	67	Lactobacillus reuteri 100-23		COG1073	R			No	No
Lr_70421	Acetyltransferase (isoleucine patch superfamily)	537	178	Lactobacillus reuteri 100-23		COG0110	R	pfam00132 pfam14602		No	No
Lr_70422	transcriptional regulator	870	289	Lactobacillus reuteri 100-23		COG0583	K	pfam00126 pfam03466		No	No
Lr_70423	Flavodoxins	486	161	Lactobacillus reuteri 100-23		COG0716	C	pfam12682		No	No
Lr_70424	Aldo/keto reductases, related to diketogulonate reductase	873	290	Lactobacillus reuteri 100-23		COG0656	R	pfam00248		No	No
Lr_70425	NADPH:quinone reductase and related Zn-dependent oxidoreductases	1008	335	Lactobacillus reuteri 100-23		COG0604	C R	pfam08240 pfam13602		No	No
Lr_70426	Uncharacterized homolog of gamma-carboxymuconolactone decarboxylase subunit, COG0599	321	106	Lactobacillus reuteri 100-23	EC:4.1.1.44	COG0599	S	pfam02627		No	No
Lr_70427	hypothetical protein	135	44	Lactobacillus reuteri 100-23						Yes	Yes
Lr_70428	hypothetical protein	276	91	Lactobacillus reuteri 100-23						No	No
Lr_70429	transposase, IS4 family	1341	446	Lactobacillus reuteri 100-23				pfam01609		No	No
Lr_70430	Histidine kinase-, DNA gyrase B-, and HSP90-like ATPase.	1278	425	Lactobacillus reuteri 100-23	EC:2.7.13.-	COG3290	T	pfam14501		No	Yes
Lr_70431	Response regulator of the LytR/AlgR family	660	219	Lactobacillus reuteri 100-23		COG3279	K T	pfam00072 pfam04397		No	No
Lr_70432	bacteriocin-processing peptidase. Cysteine peptidase. MEROPS family C39	2160	719	Lactobacillus reuteri 100-23		COG2274	V	pfam00005 pfam00664 pfam03412	TIGR01193	No	Yes
Lr_70433	hypothetical protein	195	64	Lactobacillus reuteri 100-23				pfam01548		No	No
Lr_70434	Integrase core domain.	339	112	Lactobacillus reuteri 100-23		COG2801	L	pfam00665		No	No
Lr_70435	Uncharacterized homolog of gamma-carboxymuconolactone decarboxylase subunit, COG0599	321	106	Lactobacillus reuteri 100-23	EC:4.1.1.44	COG0599	S	pfam02627		No	No
Lr_70436	hypothetical protein	843	280	Lactobacillus reuteri 100-23				pfam12541		No	No
Lr_70437	Bifunctional PLP-dependent enzyme with beta-cystathionase and maltose regulon repressor activities	1161	386	Lactobacillus reuteri 100-23	EC:4.4.1.8	COG1168	E	pfam00155		No	No
Lr_70438	Peptidase propeptide and YPEB domain.	651	216	Lactobacillus reuteri 100-23		COG3212	S	pfam03413		No	Yes
Lr_70439	Signal transduction histidine kinase	1332	443	Lactobacillus reuteri 100-23		COG0642	T	pfam00512 pfam00672 pfam02518		No	Yes
Lr_70440	Response regulators consisting of a CheY-like receiver domain and a winged-helix DNA-binding domain	681	226	Lactobacillus reuteri 100-23		COG0745	K T	pfam00072 pfam00486		No	No
Lr_70441	hypothetical protein	141	46	Lactobacillus reuteri 100-23						No	No
Lr_70442	Predicted permeases	375	124	Lactobacillus reuteri 100-23		COG0679	R	pfam03547		No	Yes
Lr_70443	Predicted permeases	378	125	Lactobacillus reuteri 100-23		COG0679	R	pfam03547		No	Yes
Lr_70444	hypothetical protein	303	100	Lactobacillus reuteri 100-23						No	Yes
Lr_70445	hypothetical protein	273	90	Lactobacillus reuteri 100-23		COG3887	T			No	Yes
Lr_70446	hypothetical protein	486	161	Lactobacillus reuteri 100-23				pfam11683		No	Yes
Lr_70447	Transposase and inactivated derivatives	1419	472	Lactobacillus reuteri 100-23		COG2801	L	pfam00665 pfam13276 pfam13518		No	No
Lr_70448	Transposase and inactivated derivatives, IS30 family	969	322	Lactobacillus reuteri 100-23		COG2826	L	pfam00665		No	No
Lr_70449	Histidine kinase-, DNA gyrase B-, and HSP90-like ATPase.	1263	420	Lactobacillus reuteri 100-23	EC:2.7.13.-	COG3290	T	pfam14501		No	Yes
Lr_70450	Response regulator of the LytR/AlgR family	702	233	Lactobacillus reuteri 100-23		COG3279	K T	pfam00072 pfam04397		No	No
Lr_70451	hypothetical protein	285	94	Lactobacillus reuteri 100-23		COG3760	S	pfam04073		No	No
Lr_70452	arsenate reductase (thioredoxin)	411	136	Lactobacillus reuteri 100-23	EC:1.20.4.1	COG0394	T	pfam01451	TIGR02691	No	No
Lr_70453	Beta-lactamase class C and other penicillin binding proteins	1020	339	Lactobacillus reuteri 100-23		COG1680	V	pfam00144		Yes	No
Lr_70454	hypoxanthine phosphoribosyltransferase (EC 2.4.2.8)	537	178	Lactobacillus reuteri 100-23	EC:2.4.2.8	COG0634	F	pfam00156	TIGR01203	No	No
Lr_70455	Uncharacterized membrane protein, COG1285	678	225	Lactobacillus reuteri 100-23		COG1285	S	pfam02308		No	Yes
Lr_70456	hypothetical protein	387	128	Lactobacillus reuteri 100-23		COG4832	S	pfam06445		No	No
Lr_70457	hypothetical protein	216	71	Lactobacillus reuteri 100-23		COG4832	S	pfam06445		No	No
Lr_70458	ABC-type multidrug transport system, ATPase component	723	240	Lactobacillus reuteri 100-23		COG1131	V	pfam00005		No	No
Lr_70459	ABC transporter efflux protein, DrrB family	1119	372	Lactobacillus reuteri 100-23		COG0842	V	pfam12698	TIGR00025	No	Yes
Lr_70460	Transcriptional regulator	609	202	Lactobacillus reuteri 100-23		COG1309	K	pfam00440		No	No
Lr_70461	hypothetical protein	147	48	Lactobacillus reuteri 100-23						No	No
Lr_70462	hypothetical protein	678	225	Lactobacillus reuteri 100-23				pfam10786		No	No
Lr_70463	Predicted branched-chain amino acid permeases (azaleucine resistance)	324	107	Lactobacillus reuteri 100-23		COG1687	E	pfam05437		No	Yes
Lr_70464	4-azaleucine resistance probable transporter AzlC	693	230	Lactobacillus reuteri 100-23		COG1296	E	pfam03591	TIGR00346	No	Yes
Lr_70465	transcriptional regulator, GntR family	1401	466	Lactobacillus reuteri 100-23		COG1167	E K	pfam00155 pfam00392		No	No
Lr_70466	Predicted metal-dependent hydrolase with the TIM-barrel fold	1569	522	Lactobacillus reuteri 100-23		COG1574	R	pfam07969		No	No
Lr_70467	Aldo/keto reductases, related to diketogulonate reductase	864	287	Lactobacillus reuteri 100-23		COG0656	R	pfam00248		No	No
Lr_70468	Sortase and related acyltransferases	498	165	Lactobacillus reuteri 100-23	EC:2.3.1.183	COG1247	M	pfam13420		No	No
Lr_70469	signal peptidase I, bacterial type	606	201	Lactobacillus reuteri 100-23	EC:3.4.21.89	COG0681	U	pfam00717	TIGR02227	No	Yes
Lr_70470	Predicted ATP-grasp enzyme	1245	414	Lactobacillus reuteri 100-23		COG3919	R	pfam13535		No	No
Lr_70471	UDP-N-acetylmuramyl-tripeptide synthetases	1551	516	Lactobacillus reuteri 100-23	EC:6.3.2.13	COG0769	M	pfam01225 pfam02875 pfam08245	TIGR01085	No	No
Lr_70472	asparagine synthase (glutamine-hydrolyzing)	1920	639	Lactobacillus reuteri 100-23	EC:6.3.5.4	COG0367	E	pfam00733 pfam13537	TIGR01536	No	No
Lr_70473	glucose-inhibited division protein A	1944	647	Lactobacillus reuteri 100-23		COG0445	D	pfam01134 pfam13932	TIGR00136	No	No
Lr_70474	tRNA modification GTPase trmE	1389	462	Lactobacillus reuteri 100-23	EC:3.6.-	COG0486	R	pfam01926 pfam10396 pfam12631	TIGR00450 TIGR00231	No	No
Lr_70475	Predicted RNA-binding protein	768	255	Lactobacillus reuteri 100-23		COG1847	R	pfam01424 pfam13083 pfam14804		No	No
Lr_70476	Preprotein translocase subunit YidC	834	277	Lactobacillus reuteri 100-23		COG0706	U	pfam02096	TIGR03592	Yes	Yes
Lr_70477	ribonuclease P protein component, eubacterial	354	117	Lactobacillus reuteri 100-23	EC:3.1.26.5	COG0594	J	pfam00825	TIGR00188	No	No
Lr_70478	LSU ribosomal protein L34P	135	44	Lactobacillus reuteri 100-23				pfam00468	TIGR01030	No	No
Lr_70479	chromosomal replication initiator protein DnaA	1323	440	Lactobacillus reuteri 100-23		COG0593	L	pfam00308 pfam08299	TIGR00362	No	No
Lr_70480	DNA polymerase III, beta subunit (EC 2.7.7.7)	1143	380	Lactobacillus reuteri 100-23	EC:2.7.7.7	COG0592	L	pfam00712 pfam02767 pfam02768	TIGR00663	No	No
Lr_70481	S4 domain protein YaaA	222	73	Lactobacillus reuteri 100-23		COG2501	S	pfam13275	TIGR02988	No	No
Lr_70482	DNA replication and repair protein RecF	1125	374	Lactobacillus reuteri 100-23		COG1195	L	pfam02463	TIGR00611	No	No
Lr_70483	DNA gyrase subunit B (EC 5.99.1.3)	1950	649	Lactobacillus reuteri 100-23	EC:5.99.1.3	COG0187	L	pfam00204 pfam00986 pfam01751 pfam02518	TIGR01059	No	No
Lr_70484	DNA gyrase subunit A (EC 5.99.1.3)	2505	834	Lactobacillus reuteri 100-23	EC:5.99.1.3	COG0188	L	pfam00521 pfam03989	TIGR01063	No	No
Lr_70485	hypothetical protein	105	34	Lactobacillus reuteri 100-23						No	No
Lr_70486	SSU ribosomal protein S6P	297	98	Lactobacillus reuteri 100-23		COG0360	J	pfam01250	TIGR00166	No	No
Lr_70487	single stranded DNA-binding protein (ssb)	564	187	Lactobacillus reuteri 100-23		COG0629	L	pfam00436	TIGR00621	No	No
Lr_70488	SSU ribosomal protein S18P	237	78	Lactobacillus reuteri 100-23		COG0238	J	pfam01084	TIGR00165	No	No
Lr_70489	Predicted signaling protein consisting of a modified GGDEF domain and a DHH domain	2019	672	Lactobacillus reuteri 100-23		COG3887	T	pfam01368 pfam02272		No	Yes
Lr_70490	LSU ribosomal protein L9P	453	150	Lactobacillus reuteri 100-23		COG0359	J	pfam01281 pfam03948	TIGR00158	No	No
Lr_70491	primary replicative DNA helicase (EC 3.6.1.-)	1392	463	Lactobacillus reuteri 100-23	EC:3.6.4.12	COG0305	L	pfam00772 pfam03796	TIGR00665	No	No
Lr_70492	Sugar phosphate permease	1203	400	Lactobacillus reuteri 100-23		COG2271	G	pfam07690		No	Yes
Lr_70493	hypothetical protein	327	108	Lactobacillus reuteri 100-23						No	No
Lr_70494	Polyphosphate:AMP phosphotransferase (EC 2.7.4.-)	879	292	Lactobacillus reuteri 100-23		COG2326	S	pfam03976	TIGR03709	No	No
Lr_70495	Predicted transcriptional regulators	558	185	Lactobacillus reuteri 100-23		COG1476	K	pfam12844		No	Yes
Lr_70496	hypothetical protein	99	32	Lactobacillus reuteri 100-23						No	No
Lr_70499	Transcriptional regulators	435	144	Lactobacillus reuteri 100-23		COG1846	K	pfam01047		No	No
Lr_70500	ABC-type multidrug transport system, ATPase and permease components	1722	573	Lactobacillus reuteri 100-23		COG1132	V	pfam00005 pfam00664		No	Yes
Lr_70503	Response regulators consisting of a CheY-like receiver domain and a winged-helix DNA-binding domain	708	235	Lactobacillus reuteri 100-23		COG0745	K T	pfam00072 pfam00486		No	No
Lr_70504	PAS/PAC sensor signal transduction histidine kinase (EC 2.7.3.-)	1797	598	Lactobacillus reuteri 100-23	EC:2.7.13.3	COG5002	T	pfam00512 pfam00672 pfam02518 pfam13426	TIGR00229	No	Yes
Lr_70505	Uncharacterized protein conserved in bacteria, COG4863	1296	431	Lactobacillus reuteri 100-23		COG4863	S	pfam07435		No	Yes
Lr_70506	Uncharacterized protein conserved in bacteria, COG4853	843	280	Lactobacillus reuteri 100-23		COG4853	S	pfam09648		No	Yes
Lr_70507	Metal-dependent hydrolases of the beta-lactamase superfamily I	807	268	Lactobacillus reuteri 100-23		COG1235	R	pfam00753		No	No
Lr_70508	Trypsin-like serine proteases, typically periplasmic, contain C-terminal PDZ domain	1278	425	Lactobacillus reuteri 100-23		COG0265	O	pfam13180 pfam13365		No	Yes
Lr_70509	Phosphatidylglycerophosphatase A and related proteins	498	165	Lactobacillus reuteri 100-23		COG1267	I	pfam04608		No	No
Lr_70510	hypothetical protein	141	46	Lactobacillus reuteri 100-23						No	No
Lr_70511	ABC-type uncharacterized transport system, periplasmic component, COG2984	987	328	Lactobacillus reuteri 100-23		COG2984	R	pfam04392		No	Yes
Lr_70512	conserved hypothetical protein TIGR00246	480	159	Lactobacillus reuteri 100-23	EC:2.1.1.177	COG1576	S	pfam02590	TIGR00246	No	No
Lr_70513	hypothetical protein	219	72	Lactobacillus reuteri 100-23						No	No
Lr_70514	Predicted flavoprotein	537	178	Lactobacillus reuteri 100-23		COG0431	R	pfam03358		No	No
Lr_70515	Alcohol dehydrogenase, class IV	1173	390	Lactobacillus reuteri 100-23	EC:1.1.1.202	COG1454	C	pfam00465		No	No
Lr_70516	Putative glucose uptake permease	864	287	Lactobacillus reuteri 100-23		COG4975	G	pfam06800		No	Yes
Lr_70517	hypothetical protein	777	258	Lactobacillus reuteri 100-23				pfam13468		No	No
Lr_70518	pyrroline-5-carboxylate reductase (EC 1.5.1.2)	813	270	Lactobacillus reuteri 100-23	EC:1.5.1.2	COG0345	E	pfam03807 pfam14748	TIGR00112	No	No
Lr_70519	NAD-dependent aldehyde dehydrogenases	1374	457	Lactobacillus reuteri 100-23	EC:1.2.1.16	COG1012	C	pfam00171		No	No
Lr_70520	Retron-type reverse transcriptase	1383	460	Lactobacillus reuteri 100-23	EC:2.7.7.49	COG3344	L	pfam00078 pfam08388		No	No
Lr_70521	RND family efflux transporter, MFP subunit	1083	360	Lactobacillus reuteri 100-23		COG0845	M	pfam13437	TIGR01730	No	Yes
Lr_70522	ABC-type antimicrobial peptide transport system, ATPase component	699	232	Lactobacillus reuteri 100-23		COG1136	V	pfam00005		No	No
Lr_70523	ABC-type antimicrobial peptide transport system, permease component	1236	411	Lactobacillus reuteri 100-23		COG0577	V	pfam02687 pfam12704		No	Yes
Lr_70524	hypothetical protein	663	220	Lactobacillus reuteri 100-23						Yes	Yes
Lr_70525	hypothetical protein	1326	441	Lactobacillus reuteri 100-23				pfam03734 pfam12229		No	No
Lr_70526	hypothetical protein	99	32	Lactobacillus reuteri 100-23						No	Yes
Lr_70527	hypothetical protein	162	53	Lactobacillus reuteri 100-23						No	Yes
Lr_70528	bacteriocin-type signal sequence	126	41	Lactobacillus reuteri 100-23					TIGR01847	No	No
Lr_70529	hypothetical protein	1311	436	Lactobacillus reuteri 100-23		COG2972	T	pfam14501		No	Yes
Lr_70530	Response regulator of the LytR/AlgR family	768	255	Lactobacillus reuteri 100-23		COG3279	K T	pfam00072 pfam04397		No	No
Lr_70531	bacteriocin-type signal sequence	159	52	Lactobacillus reuteri 100-23						No	No
Lr_70532	ABC-type bacteriocin transporter	1386	461	Lactobacillus reuteri 100-23		COG2274	V	pfam00664 pfam03412	TIGR01193	No	Yes
Lr_70533	ABC-type bacteriocin/lantibiotic exporters, contain an N-terminal double-glycine peptidase domain	720	239	Lactobacillus reuteri 100-23		COG2274	V	pfam00005		No	No
Lr_70534	hypothetical protein	186	61	Lactobacillus reuteri 100-23						No	Yes
Lr_70535	Predicted redox protein, regulator of disulfide bond formation	429	142	Lactobacillus reuteri 100-23		COG1765	O	pfam02566		No	No
Lr_70536	Lactate dehydrogenase and related dehydrogenases	996	331	Lactobacillus reuteri 100-23	EC:1.1.1.28	COG1052	C H R	pfam00389 pfam02826		No	No
Lr_70537	Aspartate/tyrosine/aromatic aminotransferase	1188	395	Lactobacillus reuteri 100-23	EC:2.6.1.-	COG0436	E	pfam00155		No	No
Lr_70538	hypothetical protein	69	22	Lactobacillus reuteri 100-23						No	No
Lr_70539	hypothetical protein	222	73	Lactobacillus reuteri 100-23						No	No
Lr_70540	ATPases with chaperone activity, ATP-binding subunit	2238	745	Lactobacillus reuteri 100-23		COG0542	O	pfam00004 pfam07724 pfam10431		No	No
Lr_70541	O-succinylbenzoate synthase (EC 4.2.1.-)	1104	367	Lactobacillus reuteri 100-23	EC:4.2.1.113	COG4948	M R	pfam02746 pfam13378	TIGR01928	No	No
Lr_70542	hypothetical protein	2919	972	Lactobacillus reuteri 100-23		COG4372	S			Yes	No
Lr_70543	N-acetylglutamate synthase and related acetyltransferases	585	194	Lactobacillus reuteri 100-23		COG1246	E	pfam00583		No	No
Lr_70544	cardiolipin synthetase 2 (EC 2.7.8.-)	1464	487	Lactobacillus reuteri 100-23	EC:2.7.8.-	COG1502	I	pfam13091 pfam13396	TIGR04265	No	Yes
Lr_70545	DNA helicase/exodeoxyribonuclease V, subunit B (EC 3.1.11.5)	3783	1260	Lactobacillus reuteri 100-23		COG3857	L	pfam12705	TIGR02773	No	No
Lr_70546	recombination helicase AddA, Firmicutes type	4179	1392	Lactobacillus reuteri 100-23		COG1074	L	pfam00580 pfam12705 pfam13361	TIGR02785	No	No
Lr_70547	Transcriptional regulators	936	311	Lactobacillus reuteri 100-23		COG1609	K	pfam00356 pfam00532		No	No
Lr_70548	acetyl-CoA acetyltransferase (EC 2.3.1.9)	1179	392	Lactobacillus reuteri 100-23	EC:2.3.1.9	COG0183	I	pfam00108 pfam02803	TIGR01930	No	No
Lr_70549	Major Facilitator Superfamily.	1350	449	Lactobacillus reuteri 100-23		COG2211	G	pfam07690		No	Yes
Lr_70550	maltose phosphorylase (EC 2.4.1.8)	2253	750	Lactobacillus reuteri 100-23	EC:2.4.1.8	COG1554	G	pfam03632 pfam03633 pfam03636		No	No
Lr_70551	beta-phosphoglucomutase	663	220	Lactobacillus reuteri 100-23	EC:5.4.2.6	COG0637	R	pfam13419	TIGR01990 TIGR02009 TIGR01509	No	No
Lr_70552	glutamate-cysteine ligase (EC 6.3.2.2)	1341	446	Lactobacillus reuteri 100-23	EC:6.3.2.2	COG2918	H	pfam04262		No	No
Lr_70553	Predicted glutamine amidotransferases	729	242	Lactobacillus reuteri 100-23		COG2071	R	pfam07722		No	No
Lr_70554	Aldo/keto reductases, related to diketogulonate reductase	867	288	Lactobacillus reuteri 100-23		COG0656	R	pfam00248		No	No
Lr_70555	hypothetical protein	297	98	Lactobacillus reuteri 100-23		COG1917	S			No	No
Lr_70556	Glycerophosphoryl diester phosphodiesterase	1788	595	Lactobacillus reuteri 100-23	EC:3.1.4.46	COG0584	C	pfam03009 pfam10110		No	Yes
Lr_70557	Predicted membrane protein	498	165	Lactobacillus reuteri 100-23		COG4720	S	pfam07155		No	Yes
Lr_70558	Uncharacterized NAD(FAD)-dependent dehydrogenases, COG0446	1350	449	Lactobacillus reuteri 100-23		COG0446	R	pfam00070 pfam02852 pfam07992		No	No
Lr_70559	guanosine monophosphate reductase, bacterial	975	324	Lactobacillus reuteri 100-23	EC:1.7.1.7	COG0516	F	pfam00478	TIGR01306	No	No
Lr_70560	Adenylosuccinate synthetase (EC 6.3.4.4)	1299	432	Lactobacillus reuteri 100-23	EC:6.3.4.4	COG0104	F	pfam00709	TIGR00184	No	No
Lr_70561	hypothetical protein	783	260	Lactobacillus reuteri 100-23						No	Yes
Lr_70562	Pyrimidine operon attenuation protein/uracil phosphoribosyltransferase	537	178	Lactobacillus reuteri 100-23	EC:2.4.2.9	COG2065	F	pfam00156		No	No
Lr_70563	hypothetical protein	387	128	Lactobacillus reuteri 100-23						No	No
Lr_70564	hypothetical protein	63	20	Lactobacillus reuteri 100-23						No	No
Lr_70565	Transcriptional regulator	642	213	Lactobacillus reuteri 100-23		COG1309	K	pfam00440		No	No
Lr_70566	hypothetical protein	405	134	Lactobacillus reuteri 100-23				pfam10947		No	Yes
Lr_70567	Glycosyltransferase	1542	513	Lactobacillus reuteri 100-23	EC:2.4.1.52	COG0438	M	pfam00534 pfam09318		No	No
Lr_70568	Glycosyltransferase	1503	500	Lactobacillus reuteri 100-23	EC:2.4.1.52	COG0438	M	pfam00534 pfam09318		No	No
Lr_70569	hypothetical protein	1905	634	Lactobacillus reuteri 100-23		COG5271	R	pfam10425		No	No
Lr_70570	Glycosidases	1683	560	Lactobacillus reuteri 100-23	EC:3.2.1.10	COG0366	G	pfam00128 pfam11941		No	No
Lr_70571	Na+/melibiose symporter and related transporters	1386	461	Lactobacillus reuteri 100-23		COG2211	G	pfam07690		No	Yes
Lr_70572	Major Facilitator Superfamily.	384	127	Lactobacillus reuteri 100-23				pfam07690		No	Yes
Lr_70573	Major Facilitator Superfamily.	1110	369	Lactobacillus reuteri 100-23		COG2211	G	pfam07690		No	Yes
Lr_70574	transcriptional regulator, LacI family	1011	336	Lactobacillus reuteri 100-23		COG1609	K	pfam00356 pfam13377		No	No
Lr_70575	23S rRNA (uracil-5-)-methyltransferase RumA (EC 2.1.1.-)	1404	467	Lactobacillus reuteri 100-23		COG2265	J	pfam01938 pfam05958	TIGR00479	No	No
Lr_70576	hypothetical protein	150	49	Lactobacillus reuteri 100-23						No	No
Lr_70577	Predicted flavoprotein	573	190	Lactobacillus reuteri 100-23		COG0431	R	pfam03358		No	No
Lr_70578	Predicted flavoprotein	1251	416	Lactobacillus reuteri 100-23		COG0431	R	pfam03358 pfam13596		No	No
Lr_70579	Membrane-associated lipoprotein involved in thiamine biosynthesis	927	308	Lactobacillus reuteri 100-23		COG1477	H	pfam02424		No	No
Lr_70580	LPXTG-motif cell wall anchor domain/Gram-positive signal peptide, YSIRK family	11424	3807	Lactobacillus reuteri 100-23				pfam00746 pfam04650 pfam06458 pfam08428	TIGR02331 TIGR01168 TIGR01167	Yes	Yes
Lr_70581	LPXTG-motif cell wall anchor domain/Gram-positive signal peptide, YSIRK family	13365	4454	Lactobacillus reuteri 100-23		COG5373	S	pfam00746 pfam04650 pfam06458	TIGR01168 TIGR01167	Yes	Yes
Lr_70582	hypothetical protein	102	33	Lactobacillus reuteri 100-23						No	Yes
Lr_70583	seryl-tRNA synthetase (EC 6.1.1.11)	1308	435	Lactobacillus reuteri 100-23	EC:6.1.1.11	COG0172	J	pfam00587 pfam02403	TIGR00414	No	No
Lr_70584	amino acid ABC transporter, permease protein, 3-TM region, His/Glu/Gln/Arg/opine family	1464	487	Lactobacillus reuteri 100-23		COG0765	E	pfam00497 pfam00528	TIGR01726	Yes	Yes
Lr_70585	ABC-type polar amino acid transport system, ATPase component	744	247	Lactobacillus reuteri 100-23	EC:3.6.3.21	COG1126	E	pfam00005		No	No
Lr_70586	hypothetical protein	150	49	Lactobacillus reuteri 100-23						No	No
Lr_70587	Gamma-aminobutyrate permease and related permeases	1350	449	Lactobacillus reuteri 100-23		COG1113	E	pfam00324		No	Yes
Lr_70588	nucleoside transporter	1212	403	Lactobacillus reuteri 100-23		COG1972	F	pfam01773 pfam07662	TIGR00804	No	Yes
Lr_70589	Inosine-uridine nucleoside N-ribohydrolase	909	302	Lactobacillus reuteri 100-23	EC:3.2.-	COG1957	F	pfam01156		No	No
Lr_70590	3-hydroxyacyl-CoA dehydrogenase (EC 1.1.1.35)	885	294	Lactobacillus reuteri 100-23	EC:1.1.1.157	COG1250	I	pfam00725 pfam02737		No	No
Lr_70591	glucose-inhibited division protein B	726	241	Lactobacillus reuteri 100-23	EC:2.1.1.170	COG0357	M	pfam02527	TIGR00138	No	No
Lr_70592	Effector of nucleoid occlusion Noc	969	322	Lactobacillus reuteri 100-23		COG1475	K	pfam02195	TIGR00180	No	No
Lr_70593	chromosome segregation ATPase	771	256	Lactobacillus reuteri 100-23		COG1192	D	pfam01656		No	No
Lr_70594	chromosome segregation DNA-binding protein	885	294	Lactobacillus reuteri 100-23		COG1475	K	pfam02195 pfam08535	TIGR00180	No	No
Lr_70595	Uncharacterized protein conserved in bacteria, COG4481	198	65	Lactobacillus reuteri 100-23		COG4481	S	pfam06107		No	No
Lr_70596	GTP-binding conserved hypothetical protein TIGR00650	1098	365	Lactobacillus reuteri 100-23		COG0012	J	pfam01926 pfam06071	TIGR00092	No	No
Lr_70597	Uncharacterized membrane-bound protein conserved in bacteria, COG4858	771	256	Lactobacillus reuteri 100-23		COG4858	S	pfam06570		No	Yes
Lr_70598	deoxyribose-phosphate aldolase	675	224	Lactobacillus reuteri 100-23	EC:4.1.2.4	COG0274	F	pfam01791	TIGR00126	No	No
Lr_70599	phosphopentomutase	1194	397	Lactobacillus reuteri 100-23	EC:5.4.2.7	COG1015	G	pfam01676	TIGR01696	No	No
Lr_70600	thymidine phosphorylase (EC 2.4.2.4)	1299	432	Lactobacillus reuteri 100-23	EC:2.4.2.2	COG0213	F	pfam00591 pfam02885 pfam07831	TIGR02644	No	No
Lr_70601	purine-nucleoside phosphorylase (EC 2.4.2.1)	711	236	Lactobacillus reuteri 100-23	EC:2.4.2.1	COG0813	F	pfam01048	TIGR00107	No	No
Lr_70602	Transcriptional regulator, contains sigma factor-related N-terminal domain	933	310	Lactobacillus reuteri 100-23		COG2390	K	pfam04198 pfam13384		No	No
Lr_70603	inosine-5'-monophosphate dehydrogenase (EC 1.1.1.205)	1143	380	Lactobacillus reuteri 100-23	EC:1.1.1.205	COG0516	F	pfam00478	TIGR01302	No	No
Lr_70604	Response regulators consisting of a CheY-like receiver domain and a winged-helix DNA-binding domain	690	229	Lactobacillus reuteri 100-23		COG0745	K T	pfam00072 pfam00486		No	No
Lr_70605	His Kinase A (phosphoacceptor) domain./Histidine kinase-, DNA gyrase B-, and HSP90-like ATPase.	1146	381	Lactobacillus reuteri 100-23		COG5002	T	pfam00512 pfam02518		No	Yes
Lr_70606	4-azaleucine resistance probable transporter AzlC	909	302	Lactobacillus reuteri 100-23		COG1296	E	pfam03591	TIGR00346	No	Yes
Lr_70607	Predicted membrane protein	303	100	Lactobacillus reuteri 100-23		COG4392	S	pfam05437		No	Yes
Lr_70608	Transcriptional regulator	873	290	Lactobacillus reuteri 100-23		COG0583	K	pfam00126 pfam03466		No	No
Lr_70609	aspartate carbamoyltransferase (EC 2.1.3.2)	930	309	Lactobacillus reuteri 100-23	EC:2.1.3.2	COG0540	F	pfam00185 pfam02729	TIGR00670	No	No
Lr_70610	dihydroorotase (EC 3.5.2.3)	1293	430	Lactobacillus reuteri 100-23	EC:3.5.2.3	COG0044	F	pfam01979	TIGR00857	No	No
Lr_70611	dihydroorotate oxidase B, catalytic subunit (EC 1.3.3.1)	927	308	Lactobacillus reuteri 100-23	EC:1.3.98.1	COG0167	F	pfam01180	TIGR01037	No	No
Lr_70612	orotidine-5'-phosphate decarboxylase (EC 4.1.1.23)	732	243	Lactobacillus reuteri 100-23	EC:4.1.1.23	COG0284	F	pfam00215	TIGR01740	No	No
Lr_70613	orotate phosphoribosyltransferase (EC 2.4.2.10)	642	213	Lactobacillus reuteri 100-23	EC:2.4.2.10	COG0461	F	pfam00156	TIGR00336	No	No
Lr_70614	Predicted phosphatase/phosphohexomutase	642	213	Lactobacillus reuteri 100-23		COG0637	R	pfam13419		No	No
Lr_70615	cyclopropane-fatty-acyl-phospholipid synthase (EC 2.1.1.79)	1176	391	Lactobacillus reuteri 100-23	EC:2.1.1.79	COG2230	M	pfam02353		No	No
Lr_70616	Predicted permease	1044	347	Lactobacillus reuteri 100-23		COG0628	R	pfam01594		No	Yes
Lr_70617	Formate-tetrahydrofolate ligase (EC 6.3.4.3)	1662	553	Lactobacillus reuteri 100-23	EC:6.3.4.3	COG2759	F	pfam01268		No	No
Lr_70618	acetolactate synthase, large subunit (EC 2.2.1.6)	1680	559	Lactobacillus reuteri 100-23	EC:2.2.1.6	COG0028	E H	pfam00205 pfam02775 pfam02776	TIGR02418	No	No
Lr_70619	alpha-acetolactate decarboxylase	717	238	Lactobacillus reuteri 100-23	EC:4.1.1.5	COG3527	Q	pfam03306	TIGR01252	No	No
Lr_70620	phosphoribosylaminoimidazole carboxylase, PurE protein	486	161	Lactobacillus reuteri 100-23	EC:5.4.99.18	COG0041	F	pfam00731	TIGR01162	No	No
Lr_70621	phosphoribosylaminoimidazole carboxylase (EC 4.1.1.21)	1125	374	Lactobacillus reuteri 100-23	EC:6.3.4.18	COG0026	F	pfam02222 pfam02826	TIGR01161	No	No
Lr_70622	Adenylosuccinate lyase (EC 4.3.2.2)	1296	431	Lactobacillus reuteri 100-23	EC:4.3.2.2	COG0015	F	pfam00206 pfam10397	TIGR00928	No	No
Lr_70623	phosphoribosylaminoimidazole-succinocarboxamide synthase (EC 6.3.2.6)	720	239	Lactobacillus reuteri 100-23	EC:6.3.2.6	COG0152	F	pfam01259	TIGR00081	No	No
Lr_70624	phosphoribosylformylglycinamidine synthase, purS protein	249	82	Lactobacillus reuteri 100-23	EC:6.3.5.3	COG1828	F	pfam02700	TIGR00302	No	No
Lr_70625	phosphoribosylformylglycinamidine synthase subunit I (EC 6.3.5.3)	681	226	Lactobacillus reuteri 100-23	EC:6.3.5.3	COG0047	F	pfam13507	TIGR01737	No	No
Lr_70626	phosphoribosylformylglycinamidine synthase subunit II (EC 6.3.5.3)	2229	742	Lactobacillus reuteri 100-23	EC:6.3.5.3	COG0046	F	pfam00586 pfam02769	TIGR01736	No	No
Lr_70627	amidophosphoribosyltransferase (EC 2.4.2.14)	1455	484	Lactobacillus reuteri 100-23	EC:2.4.2.14	COG0034	F	pfam00156 pfam13537	TIGR01134	No	No
Lr_70628	phosphoribosylformylglycinamidine cyclo-ligase (EC 6.3.3.1)	1038	345	Lactobacillus reuteri 100-23	EC:6.3.3.1	COG0150	F	pfam00586 pfam02769	TIGR00878	No	No
Lr_70629	phosphoribosylglycinamide formyltransferase (EC 2.1.2.2)	573	190	Lactobacillus reuteri 100-23	EC:2.1.2.2	COG0299	F	pfam00551	TIGR00639	No	No
Lr_70630	IMP cyclohydrolase (EC 3.5.4.10)/phosphoribosylaminoimidazolecarboxamide formyltransferase (EC 2.1.2.3)	1539	512	Lactobacillus reuteri 100-23	EC:2.1.2.3 EC:3.5.4.10	COG0138	F	pfam01808 pfam02142	TIGR00355	No	No
Lr_70631	phosphoribosylamine--glycine ligase (EC 6.3.4.13)	1260	419	Lactobacillus reuteri 100-23	EC:6.3.4.13	COG0151	F	pfam01071 pfam02843 pfam02844	TIGR00877	No	No
Lr_70632	phosphoglycerate mutase (EC 5.4.2.1)	687	228	Lactobacillus reuteri 100-23	EC:5.4.2.1	COG0588	G	pfam00300	TIGR01258	No	No
Lr_70633	hypothetical protein	1050	349	Lactobacillus reuteri 100-23						No	Yes
Lr_70634	tyrosyl-tRNA synthetase (EC 6.1.1.1)	1263	420	Lactobacillus reuteri 100-23	EC:6.1.1.1	COG0162	J	pfam00579 pfam01479	TIGR00234	No	No
Lr_70646	metabolite-proton symporter	1323	440	Lactobacillus reuteri 100-23		COG2271	G	pfam00083	TIGR00883	No	Yes
Lr_70647	Dehydrogenases with different specificities (related to short-chain alcohol dehydrogenases)	741	246	Lactobacillus reuteri 100-23		COG1028	Q I R	pfam00106		No	No
Lr_70648	hypothetical protein	228	75	Lactobacillus reuteri 100-23						No	No
Lr_70649	Putative NADH-flavin reductase	651	216	Lactobacillus reuteri 100-23		COG2910	R	pfam13460		No	No
Lr_70650	Predicted heme/steroid binding protein	234	77	Lactobacillus reuteri 100-23		COG4892	R	pfam00173		No	No
Lr_70651	Na+/H+ antiporter NhaC	1419	472	Lactobacillus reuteri 100-23		COG1757	C	pfam03553	TIGR00931	No	Yes
Lr_70652	Transposase and inactivated derivatives, IS30 family	969	322	Lactobacillus reuteri 100-23		COG2826	L	pfam00665		No	No
Lr_70653	Transposase and inactivated derivatives, IS30 family	924	307	Lactobacillus reuteri 100-23		COG2826	L	pfam00665 pfam13936		No	No
Lr_70654	cation diffusion facilitator family transporter	1026	341	Lactobacillus reuteri 100-23		COG0053	P	pfam01545	TIGR01297	No	Yes
Lr_70655	hypothetical protein	90	29	Lactobacillus reuteri 100-23						No	Yes
Lr_70656	Predicted esterase of the alpha/beta hydrolase fold	543	180	Lactobacillus reuteri 100-23		COG3545	R	pfam06821		No	No
Lr_70657	Predicted membrane protein	402	133	Lactobacillus reuteri 100-23		COG3223	S	pfam06146		No	Yes
Lr_70658	triosephosphate isomerase (EC 5.3.1.1)	771	256	Lactobacillus reuteri 100-23	EC:5.3.1.1	COG0149	G	pfam00121	TIGR00419	No	No
Lr_70661	hypothetical protein	90	29	Lactobacillus reuteri 100-23						No	No
Lr_70662	Predicted oxidoreductase	954	317	Lactobacillus reuteri 100-23		COG4989	R	pfam00248		No	No
Lr_70663	PAP2 superfamily.	501	166	Lactobacillus reuteri 100-23				pfam01569		No	Yes
Lr_70664	DNA or RNA helicases of superfamily II	2850	949	Lactobacillus reuteri 100-23		COG1061	K L	pfam00271 pfam04851 pfam11907 pfam13091		No	No
Lr_70665	hypothetical protein	279	92	Lactobacillus reuteri 100-23						No	No
Lr_70666	Pyruvate/2-oxoglutarate dehydrogenase complex, dihydrolipoamide dehydrogenase (E3) component, and related enzymes	1359	452	Lactobacillus reuteri 100-23		COG1249	C	pfam00070 pfam02852 pfam07992		No	No
Lr_70667	hypothetical protein	321	106	Lactobacillus reuteri 100-23				pfam03083		No	Yes
Lr_70668	hypothetical protein	705	234	Lactobacillus reuteri 100-23						No	No
Lr_70669	Matrixin.	735	244	Lactobacillus reuteri 100-23		COG5549	O	pfam00413		No	No
Lr_70670	heavy metal-(Cd/Co/Hg/Pb/Zn)-translocating P-type ATPase	1809	602	Lactobacillus reuteri 100-23		COG2217	P	pfam00122 pfam00702	TIGR01525 TIGR01512 TIGR01494	No	Yes
Lr_70671	phosphopentomutase	1191	396	Lactobacillus reuteri 100-23	EC:5.4.2.7	COG1015	G	pfam01676	TIGR01696	No	No
Lr_70672	hypothetical protein	117	38	Lactobacillus reuteri 100-23		COG0702	G M			No	No
Lr_70673	transcriptional regulator, BadM/Rrf2 family	456	151	Lactobacillus reuteri 100-23		COG1959	K	pfam02082		No	No
Lr_70674	Periplasmic glycine betaine/choline-binding (lipo)protein of an ABC-type transport system (osmoprotectant binding protein)	900	299	Lactobacillus reuteri 100-23		COG1732	M	pfam04069		Yes	Yes
Lr_70675	ABC-type proline/glycine betaine transport systems, permease component	651	216	Lactobacillus reuteri 100-23		COG1174	E	pfam00528		No	Yes
Lr_70676	ABC-type proline/glycine betaine transport systems, ATPase components	771	256	Lactobacillus reuteri 100-23		COG1125	E	pfam00005		No	No
Lr_70677	ABC-type proline/glycine betaine transport systems, permease component	639	212	Lactobacillus reuteri 100-23		COG1174	E	pfam00528		No	Yes
Lr_70678	methionine-R-sulfoxide reductase	429	142	Lactobacillus reuteri 100-23	EC:1.8.4.12	COG0229	O	pfam01641	TIGR00357	No	No
Lr_70679	Chloride channel protein EriC	1353	450	Lactobacillus reuteri 100-23		COG0038	P	pfam00654		No	Yes
Lr_70680	hypothetical protein	111	36	Lactobacillus reuteri 100-23						No	Yes
Lr_70681	acetylornithine deacetylase (EC 3.5.1.16)	1146	381	Lactobacillus reuteri 100-23	EC:3.5.1.18	COG0624	E	pfam01546 pfam07687	TIGR01910	No	No
Lr_70682	ABC-type metal ion transport system, permease component	690	229	Lactobacillus reuteri 100-23		COG2011	P	pfam00528		No	Yes
Lr_70683	ABC-type metal ion transport system, ATPase component	1065	354	Lactobacillus reuteri 100-23		COG1135	P	pfam00005 pfam09383		No	No
Lr_70684	lipoprotein, YaeC family	852	283	Lactobacillus reuteri 100-23		COG1464	P	pfam03180	TIGR00363	No	Yes
Lr_70685	malate dehydrogenase (NAD) (EC 1.1.1.37)	933	310	Lactobacillus reuteri 100-23	EC:1.1.1.27	COG0039	C	pfam00056 pfam02866	TIGR01771	No	Yes
Lr_70686	Multidrug resistance protein	1197	398	Lactobacillus reuteri 100-23		COG2814	G	pfam07690	TIGR00880	No	Yes
Lr_70687	Uncharacterized protein conserved in bacteria, COG3976	279	92	Lactobacillus reuteri 100-23		COG3976	S	pfam04205		No	No
Lr_70688	DNA-(apurinic or apyrimidinic site) lyase (EC 4.2.99.18)/endonuclease III (EC 3.2.2.-)	642	213	Lactobacillus reuteri 100-23	EC:4.2.99.18	COG0177	L	pfam00633 pfam00730 pfam10576	TIGR01083	No	No
Lr_70689	hypothetical protein	72	23	Lactobacillus reuteri 100-23						No	No
Lr_70690	Amino acid transporters	1473	490	Lactobacillus reuteri 100-23		COG0531	E	pfam13520		No	Yes
Lr_70691	aminotransferase (EC 2.6.1.-)	1362	453	Lactobacillus reuteri 100-23	EC:2.6.1.19	COG0160	E	pfam00202		No	No
Lr_70694	hypothetical protein	87	28	Lactobacillus reuteri 100-23						No	No
Lr_70695	Helix-turn-helix.	369	122	Lactobacillus reuteri 100-23		COG1396	K	pfam01381		No	No
Lr_70696	hypothetical protein	213	70	Lactobacillus reuteri 100-23						Yes	Yes
Lr_70697	LPXTG-motif cell wall anchor domain	6390	2129	Lactobacillus reuteri 100-23		COG1196	D	pfam00746	TIGR01167	Yes	Yes
Lr_70698	transposase, IS4 family	1341	446	Lactobacillus reuteri 100-23				pfam01609		No	No
Lr_70699	hypothetical protein	834	277	Lactobacillus reuteri 100-23						No	No
Lr_70700	hypothetical protein	366	121	Lactobacillus reuteri 100-23						No	No
Lr_70701	hypothetical protein	615	204	Lactobacillus reuteri 100-23						No	No
Lr_70702	hypothetical protein	384	127	Lactobacillus reuteri 100-23						No	No
Lr_70703	hypothetical protein	1269	422	Lactobacillus reuteri 100-23				pfam00910 pfam01719		No	No
Lr_70704	hypothetical protein	216	71	Lactobacillus reuteri 100-23						No	No
Lr_70705	Phage integrase family.	1230	409	Lactobacillus reuteri 100-23		COG4974	L	pfam00589		No	No
Lr_70706	hypothetical protein	81	26	Lactobacillus reuteri 100-23						No	No
Lr_70707	hypothetical protein	255	84	Lactobacillus reuteri 100-23						No	No
Lr_70708	hypothetical protein	432	143	Lactobacillus reuteri 100-23						No	No
Lr_70709	Relaxase/Mobilisation nuclease domain.	1272	423	Lactobacillus reuteri 100-23				pfam03432		No	No
Lr_70710	hypothetical protein	672	223	Lactobacillus reuteri 100-23						No	Yes
Lr_70711	hypothetical protein	300	99	Lactobacillus reuteri 100-23						No	No
Lr_70712	hypothetical protein	78	25	Lactobacillus reuteri 100-23						No	No
Lr_70713	Helix-turn-helix.	333	110	Lactobacillus reuteri 100-23		COG1396	K	pfam12844		No	No
Lr_70714	LPXTG-motif cell wall anchor domain	2655	884	Lactobacillus reuteri 100-23		COG4942	D	pfam00746	TIGR01167	Yes	Yes
Lr_70715	hypothetical protein	840	279	Lactobacillus reuteri 100-23						No	Yes
Lr_70716	hypothetical protein	267	88	Lactobacillus reuteri 100-23						No	No
Lr_70717	hypothetical protein	279	92	Lactobacillus reuteri 100-23						No	No
Lr_70718	Transposase and inactivated derivatives, IS30 family	969	322	Lactobacillus reuteri 100-23		COG2826	L	pfam00665		No	No
Lr_70719	hypothetical protein	549	182	Lactobacillus reuteri 100-23						No	No
Lr_70720	hypothetical protein	2625	874	Lactobacillus reuteri 100-23				pfam00910		No	No
Lr_70721	hypothetical protein	567	188	Lactobacillus reuteri 100-23						No	No
Lr_70722	hypothetical protein	186	61	Lactobacillus reuteri 100-23						No	No
Lr_70723	Phage integrase family.	1101	366	Lactobacillus reuteri 100-23				pfam00589		No	No
Lr_70724	potassium efflux system protein	1170	389	Lactobacillus reuteri 100-23		COG0475	P	pfam00999	TIGR00932	No	Yes
Lr_70725	Superfamily I DNA and RNA helicases	2319	772	Lactobacillus reuteri 100-23		COG3973	R	pfam13245 pfam13538		No	No
Lr_70726	nucleoside diphosphate kinase (EC 2.7.4.6)	444	147	Lactobacillus reuteri 100-23	EC:2.7.4.6	COG0105	F	pfam00334		No	No
Lr_70727	DNA modification methylase	822	273	Lactobacillus reuteri 100-23	EC:2.1.1.72	COG0863	L	pfam01555		No	No
Lr_70728	tryptophanyl-tRNA synthetase (EC 6.1.1.2)	1023	340	Lactobacillus reuteri 100-23	EC:6.1.1.2	COG0180	J	pfam00579	TIGR00233	No	No
Lr_70729	Exopolyphosphatase	939	312	Lactobacillus reuteri 100-23	EC:3.6.1.11 EC:3.6.1.40	COG0248	F P	pfam02541	TIGR03706	No	No
Lr_70730	3-hydroxy-3-methylglutaryl-coenzyme A reductase (EC 1.1.1.34)	1263	420	Lactobacillus reuteri 100-23	EC:1.1.1.88	COG1257	I	pfam00368	TIGR00532	No	No
Lr_70731	hypothetical protein	960	319	Lactobacillus reuteri 100-23						No	No
Lr_70732	NAD-dependent protein deacetylases, SIR2 family	699	232	Lactobacillus reuteri 100-23	EC:3.5.1.-	COG0846	K	pfam02146		No	No
Lr_70733	hypothetical protein	126	41	Lactobacillus reuteri 100-23						No	No
Lr_70734	Uncharacterized conserved protein, COG1801	849	282	Lactobacillus reuteri 100-23		COG1801	S	pfam01904		No	No
Lr_70735	methionyl-tRNA synthetase (EC 6.1.1.10)	2028	675	Lactobacillus reuteri 100-23	EC:6.1.1.10	COG0143	J	pfam01588 pfam08264 pfam09334	TIGR00398 TIGR00399	No	No
Lr_70736	hydrolase, TatD family	810	269	Lactobacillus reuteri 100-23	EC:3.1.21.-	COG0084	L	pfam01026	TIGR00010	No	No
Lr_70737	RNAse M5 (EC 3.1.26.8)	567	188	Lactobacillus reuteri 100-23	EC:3.1.26.8	COG1658	L	pfam01751 pfam13331	TIGR00334	No	No
Lr_70738	dimethyladenosine transferase (EC 2.1.1.-)	894	297	Lactobacillus reuteri 100-23	EC:2.1.1.182	COG0030	J	pfam00398	TIGR00755	No	No
Lr_70739	Uncharacterized protein conserved in bacteria, COG4466	243	80	Lactobacillus reuteri 100-23		COG4466	S	pfam06257		No	No
Lr_70740	4-diphosphocytidyl-2-C-methyl-D-erythritol kinase (EC 2.7.1.148)	852	283	Lactobacillus reuteri 100-23	EC:2.7.1.148	COG1947	I	pfam00288 pfam08544	TIGR00154	No	No
Lr_70741	Retron-type reverse transcriptase	1383	460	Lactobacillus reuteri 100-23		COG3344	L	pfam00078 pfam08388		No	No
Lr_70742	ABC-type metal ion transport system, periplasmic component/surface adhesin	912	303	Lactobacillus reuteri 100-23		COG0803	P	pfam01297		No	Yes
Lr_70743	ABC-type Mn/Zn transport systems, ATPase component	672	223	Lactobacillus reuteri 100-23		COG1121	P	pfam00005		No	No
Lr_70744	ABC-type Mn2+/Zn2+ transport systems, permease components	798	265	Lactobacillus reuteri 100-23		COG1108	P	pfam00950		No	Yes
Lr_70745	pur operon repressor, Bacillus subtilis type	819	272	Lactobacillus reuteri 100-23		COG0503	F	pfam00156 pfam09182	TIGR01743	No	No
Lr_70746	UDP-N-acetylglucosamine pyrophosphorylase (EC 2.7.7.23)/glucosamine-1-phosphate N-acetyltransferase (EC 2.3.1.157)	1368	455	Lactobacillus reuteri 100-23	EC:2.3.1.157 EC:2.7.7.23	COG1207	M	pfam00132 pfam00483	TIGR01173	No	No
Lr_70747	ribose-phosphate pyrophosphokinase	987	328	Lactobacillus reuteri 100-23	EC:2.7.6.1	COG0462	E F	pfam13793 pfam14572	TIGR01251	No	No
Lr_70748	hypothetical protein	741	246	Lactobacillus reuteri 100-23						Yes	No
Lr_70749	Cof subfamily of IIB subfamily of haloacid dehalogenase superfamily/HAD-superfamily hydrolase, subfamily IIB	822	273	Lactobacillus reuteri 100-23		COG0561	R	pfam08282	TIGR00099 TIGR01484	No	No
Lr_70750	HD superfamily phosphohydrolases	1368	455	Lactobacillus reuteri 100-23		COG1078	R	pfam01966		No	No
Lr_70751	Lipoate-protein ligase A	825	274	Lactobacillus reuteri 100-23		COG0095	H	pfam03099		No	No
Lr_70752	Transposase and inactivated derivatives	411	136	Lactobacillus reuteri 100-23		COG1943	L	pfam01797		No	No
Lr_70753	transposase, IS605 OrfB family, central region	1176	391	Lactobacillus reuteri 100-23		COG0675	L	pfam01385 pfam07282 pfam12323	TIGR01766	No	No
Lr_70754	Uncharacterized protein conserved in bacteria, COG4506	321	106	Lactobacillus reuteri 100-23		COG4506	S	pfam09148		No	No
Lr_70755	DNA-directed RNA polymerase, delta subunit	558	185	Lactobacillus reuteri 100-23		COG3343	K	pfam05066		No	No
Lr_70756	CTP synthase (EC 6.3.4.2)	1605	534	Lactobacillus reuteri 100-23	EC:6.3.4.2	COG0504	F	pfam00117 pfam06418	TIGR00337	No	No
Lr_70757	UDP-N-acetylglucosamine 1-carboxyvinyltransferase (EC 2.5.1.7)	1278	425	Lactobacillus reuteri 100-23	EC:2.5.1.7	COG0766	M	pfam00275	TIGR01072	No	No
Lr_70758	LSU ribosomal protein L31P	246	81	Lactobacillus reuteri 100-23		COG0254	J	pfam01197	TIGR00105	No	No
Lr_70759	PTS system, lactose/cellobiose family IIC component	1317	438	Lactobacillus reuteri 100-23		COG1455	G	pfam02378	TIGR00410	No	Yes
Lr_70760	Uncharacterized protein with an alpha/beta hydrolase fold, COG4814	891	296	Lactobacillus reuteri 100-23		COG4814	R	pfam06028		No	Yes
Lr_70761	LPXTG-site transpeptidase (sortase) family protein	705	234	Lactobacillus reuteri 100-23	EC:3.4.22.70	COG3764	M	pfam04203	TIGR01076	No	Yes
Lr_70762	triosephosphate isomerase (EC 5.3.1.1)	780	259	Lactobacillus reuteri 100-23	EC:5.3.1.1	COG0149	G	pfam00121	TIGR00419	No	No
Lr_70763	fructose-bisphosphate aldolase (EC 4.1.2.13)	867	288	Lactobacillus reuteri 100-23	EC:4.1.2.13	COG0191	G	pfam01116	TIGR01859 TIGR00167	No	No
Lr_70764	Fructose-2,6-bisphosphatase	657	218	Lactobacillus reuteri 100-23	EC:5.4.2.1	COG0406	G	pfam00300		No	No
Lr_70765	Protein-tyrosine-phosphatase	465	154	Lactobacillus reuteri 100-23	EC:3.1.3.48	COG0394	T	pfam01451		Yes	No
Lr_70766	Uncharacterized conserved protein, COG1704	570	189	Lactobacillus reuteri 100-23		COG1704	S	pfam04011		No	Yes
Lr_70767	Heat shock protein. Metallo peptidase. MEROPS family M48B	897	298	Lactobacillus reuteri 100-23	EC:3.4.24.-	COG0501	O	pfam01435		No	Yes
Lr_70768	UDP-N-acetylmuramoyl-tripeptide--D-alanyl-D-alanine ligase (EC 6.3.2.10)	1380	459	Lactobacillus reuteri 100-23	EC:6.3.2.10	COG0770	M	pfam01225 pfam02875 pfam08245	TIGR01143	No	No
Lr_70769	Superfamily II DNA and RNA helicases	1494	497	Lactobacillus reuteri 100-23	EC:3.6.4.13	COG0513	J K L	pfam00270 pfam00271		No	No
Lr_70770	LPXTG-motif cell wall anchor domain/Gram-positive signal peptide, YSIRK family	11364	3787	Lactobacillus reuteri 100-23		COG5271	R	pfam00746 pfam04650 pfam07564	TIGR01168 TIGR01167	No	Yes
Lr_70771	Glutaminase	915	304	Lactobacillus reuteri 100-23	EC:3.5.1.2	COG2066	E	pfam04960	TIGR03814	No	No
Lr_70772	Protein involved in D-alanine esterification of lipoteichoic acid and wall teichoic acid (D-alanine transfer protein)	1290	429	Lactobacillus reuteri 100-23		COG3966	M	pfam04914 pfam04915 pfam04918	TIGR04092	Yes	Yes
Lr_70773	D-alanyl carrier protein	240	79	Lactobacillus reuteri 100-23	EC:6.1.1.13	COG0236	I Q	pfam00550	TIGR01688	No	No
Lr_70774	Predicted membrane protein involved in D-alanine export	1218	405	Lactobacillus reuteri 100-23		COG1696	M	pfam03062	TIGR04091	No	Yes
Lr_70775	D-alanine-activating enzyme	1527	508	Lactobacillus reuteri 100-23	EC:6.1.1.13	COG1020	Q	pfam00501 pfam13193	TIGR01734 TIGR01733	No	No
Lr_70776	hypothetical protein	141	46	Lactobacillus reuteri 100-23				pfam12459		No	Yes
Lr_70777	phosphopantethiene--protein transferase domain	363	120	Lactobacillus reuteri 100-23	EC:2.7.8.7	COG0736	I	pfam01648	TIGR00516 TIGR00556	No	No
Lr_70778	alanine racemase (EC 5.1.1.1)	1128	375	Lactobacillus reuteri 100-23	EC:5.1.1.1	COG0787	M	pfam00842 pfam01168	TIGR00492	No	No
Lr_70779	Growth inhibitor	375	124	Lactobacillus reuteri 100-23	EC:3.1.-	COG2337	T	pfam02452		No	No
Lr_70780	NCS1 nucleoside transporter family/probable hydroxymethylpyrimidine transporter CytX	1377	458	Lactobacillus reuteri 100-23		COG1953	F H	pfam02133	TIGR02358 TIGR00800	No	Yes
Lr_70781	Cytosine deaminase and related metal-dependent hydrolases	1239	412	Lactobacillus reuteri 100-23	EC:3.5.4.1	COG0402	R F	pfam07969		No	No
Lr_70782	2-keto-4-pentenoate hydratase	792	263	Lactobacillus reuteri 100-23	EC:4.2.1.-	COG3971	Q			No	No
Lr_70783	CBS domain pair.	639	212	Lactobacillus reuteri 100-23		COG1253	R	pfam00571		No	No
Lr_70784	peptidyl-tRNA hydrolase (EC 3.1.1.29)	561	186	Lactobacillus reuteri 100-23	EC:3.1.1.29	COG0193	J	pfam01195	TIGR00447	No	No
Lr_70785	transcription-repair coupling factor (mfd)	3537	1178	Lactobacillus reuteri 100-23	EC:3.6.4.-	COG1197	K L	pfam00270 pfam00271 pfam02559 pfam03461	TIGR00580	No	No
Lr_70786	Ribosome-associated heat shock protein implicated in the recycling of the 50S subunit (S4 paralog)	273	90	Lactobacillus reuteri 100-23		COG1188	J	pfam01479		No	No
Lr_70787	Septum formation initiator.	357	118	Lactobacillus reuteri 100-23		COG2919	D	pfam04977		No	Yes
Lr_70788	Predicted RNA binding protein (contains ribosomal protein S1 domain)	495	164	Lactobacillus reuteri 100-23		COG1098	J	pfam00575		No	No
Lr_70789	tRNA(Ile)-lysidine synthetase, N-terminal domain/tRNA(Ile)-lysidine synthetase, C-terminal domain	1434	477	Lactobacillus reuteri 100-23	EC:6.3.4.19	COG0037	D	pfam01171 pfam09179 pfam11734	TIGR02432 TIGR02433	No	No
Lr_70790	hypoxanthine phosphoribosyltransferase (EC 2.4.2.8)	543	180	Lactobacillus reuteri 100-23	EC:2.4.2.8	COG0634	F	pfam00156	TIGR01203	No	No
Lr_70791	membrane protease FtsH catalytic subunit (EC 3.4.24.-)	2109	702	Lactobacillus reuteri 100-23	EC:3.4.24.-	COG0465	O	pfam00004 pfam01434 pfam06480	TIGR01241	No	Yes
Lr_70792	Disulfide bond chaperones of the HSP33 family	921	306	Lactobacillus reuteri 100-23		COG1281	O	pfam01430		No	No
Lr_70793	putative TIM-barrel protein, nifR3 family	1002	333	Lactobacillus reuteri 100-23		COG0042	J	pfam01207	TIGR00737	No	No
Lr_70794	lysyl-tRNA synthetase, eukaryotic and non-spirochete bacterial	1527	508	Lactobacillus reuteri 100-23	EC:6.1.1.6	COG1190	J	pfam00152 pfam01336	TIGR00499	No	No
Lr_70795	hypothetical protein	1413	470	Lactobacillus reuteri 100-23				pfam14269		No	No
Lr_70839	hypothetical protein	165	54	Lactobacillus reuteri 100-23						No	No
Lr_70840	hypothetical protein	216	71	Lactobacillus reuteri 100-23						No	No
Lr_70841	hypothetical protein	492	163	Lactobacillus reuteri 100-23						No	No
Lr_70842	conserved hypothetical protein TIGR01617	402	133	Lactobacillus reuteri 100-23		COG1393	P	pfam03960	TIGR01617	No	No
Lr_70843	Negative regulator of genetic competence, sporulation and motility	672	223	Lactobacillus reuteri 100-23		COG4862	O N T	pfam05389		No	No
Lr_70844	hypothetical protein	144	47	Lactobacillus reuteri 100-23						No	No
Lr_70845	Competence protein	1035	344	Lactobacillus reuteri 100-23		COG4469	R	pfam06054		No	No
Lr_70846	dipeptidase A. Cysteine peptidase. MEROPS family C69	1377	458	Lactobacillus reuteri 100-23	EC:3.4.-	COG4690	E	pfam03577		No	No
Lr_70847	hypothetical protein	639	212	Lactobacillus reuteri 100-23		COG2761	Q	pfam13743		No	No
Lr_70848	Uncharacterized protein conserved in bacteria, COG2357	654	217	Lactobacillus reuteri 100-23	EC:2.7.6.5	COG2357	S	pfam04607		No	No
Lr_70849	Predicted sugar kinase	813	270	Lactobacillus reuteri 100-23	EC:2.7.1.23	COG0061	G	pfam01513		No	No
Lr_70850	pseudouridine synthase, RluA family	906	301	Lactobacillus reuteri 100-23	EC:5.4.99.23	COG0564	J	pfam00849	TIGR00005	No	No
Lr_70862	Retron-type reverse transcriptase	1383	460	Lactobacillus reuteri 100-23		COG3344	L	pfam00078 pfam08388		No	No
Lr_70863	hypothetical protein	99	32	Lactobacillus reuteri 100-23						No	No
Lr_70864	hypothetical protein	1008	335	Lactobacillus reuteri 100-23				pfam06782		No	No
Lr_70865	hypothetical protein	249	82	Lactobacillus reuteri 100-23						No	No
Lr_70866	hypothetical protein	225	74	Lactobacillus reuteri 100-23						No	No
Lr_70867	hypothetical protein	333	110	Lactobacillus reuteri 100-23						No	No
Lr_70868	exodeoxyribonuclease III	828	275	Lactobacillus reuteri 100-23	EC:3.1.11.2	COG0708	L	pfam03372	TIGR00633 TIGR00195	No	No
Lr_70869	hypothetical protein	480	159	Lactobacillus reuteri 100-23						Yes	Yes
Lr_70870	transcriptional regulator, LacI family	1020	339	Lactobacillus reuteri 100-23		COG1609	K	pfam00356 pfam13377		No	No
Lr_70871	sugar (Glycoside-Pentoside-Hexuronide) transporter/PTS system, glucose subfamily, IIA component	1923	640	Lactobacillus reuteri 100-23		COG2211	G	pfam00358 pfam13347	TIGR00792 TIGR00830	No	Yes
Lr_70872	Beta-galactosidase	549	182	Lactobacillus reuteri 100-23		COG1874	G	pfam02449		No	No
Lr_70873	Beta-galactosidase	1491	496	Lactobacillus reuteri 100-23	EC:3.2.1.23	COG1874	G	pfam02449 pfam08532 pfam08533		No	No
Lr_70874	LPXTG-motif cell wall anchor domain	2763	920	Lactobacillus reuteri 100-23		COG1196	D		TIGR01167	Yes	No
Lr_70875	Geranylgeranyl pyrophosphate synthase	981	326	Lactobacillus reuteri 100-23	EC:2.5.1.30	COG0142	H	pfam00348		No	No
Lr_70876	1,4-dihydroxy-2-naphthoate octaprenyltransferase	900	299	Lactobacillus reuteri 100-23	EC:2.5.1.- EC:2.5.1.74	COG1575	H	pfam01040		No	Yes
Lr_70877	demethylmenaquinone methyltransferase (EC 2.1.1.-)	702	233	Lactobacillus reuteri 100-23	EC:2.1.1.163 EC:2.1.1.201	COG2226	H	pfam01209	TIGR01934	No	No
Lr_70878	Arabinose efflux permease	1224	407	Lactobacillus reuteri 100-23		COG2814	G	pfam07690		No	Yes
Lr_70879	Predicted phosphoesterase	852	283	Lactobacillus reuteri 100-23		COG0622	R	pfam12850		No	No
Lr_70880	SSU ribosomal protein S14P	270	89	Lactobacillus reuteri 100-23		COG0199	J	pfam00253		No	No
Lr_70881	hypothetical protein	693	230	Lactobacillus reuteri 100-23						No	No
Lr_70882	L-serine ammonia-lyase (EC 4.3.1.17)	663	220	Lactobacillus reuteri 100-23	EC:4.3.1.17	COG1760	E	pfam03315	TIGR00719	No	No
Lr_70883	L-serine ammonia-lyase (EC 4.3.1.17)	882	293	Lactobacillus reuteri 100-23	EC:4.3.1.17	COG1760	E	pfam03313	TIGR00718	No	No
Lr_70884	Peroxiredoxin	564	187	Lactobacillus reuteri 100-23	EC:1.11.1.15	COG0450	O	pfam00578 pfam10417	TIGR03137	No	No
Lr_70885	thioredoxin-disulfide reductase	1668	555	Lactobacillus reuteri 100-23	EC:1.8.1.9	COG0492	O	pfam00070 pfam07992 pfam13192	TIGR03143 TIGR01292	No	No
Lr_70886	LPXTG-motif cell wall anchor domain/Gram-positive signal peptide, YSIRK family	5100	1699	Lactobacillus reuteri 100-23				pfam04650 pfam06458	TIGR01168 TIGR01167	Yes	Yes
Lr_70887	hypothetical protein	1005	334	Lactobacillus reuteri 100-23		COG0438	M			No	No
Lr_70888	translocase, putative	1197	398	Lactobacillus reuteri 100-23		COG0201	U	pfam00344	TIGR02920	No	Yes
Lr_70889	Domain of unknown function (DUF1975).	1524	507	Lactobacillus reuteri 100-23				pfam09318	TIGR03713	No	No
Lr_70890	hypothetical protein	1488	495	Lactobacillus reuteri 100-23					TIGR03712	No	No
Lr_70891	hypothetical protein	888	295	Lactobacillus reuteri 100-23				pfam15432	TIGR03711	No	No
Lr_70892	protein translocase subunit secA	2355	784	Lactobacillus reuteri 100-23		COG0653	U	pfam01043 pfam07516 pfam07517	TIGR03714	No	No
Lr_70893	conserved hypothetical protein TIGR02918	1539	512	Lactobacillus reuteri 100-23	EC:2.4.1.52	COG0438	M	pfam00534 pfam09318	TIGR02918	No	No
Lr_70894	conserved hypothetical protein TIGR02919	1332	443	Lactobacillus reuteri 100-23				pfam09318	TIGR02919	No	No
Lr_70895	hypothetical protein	198	65	Lactobacillus reuteri 100-23						No	Yes
Lr_70896	Lipopolysaccharide biosynthesis proteins, LPS:glycosyltransferases	2022	673	Lactobacillus reuteri 100-23		COG1442	M	pfam01501 pfam08759	TIGR03728	No	No
Lr_70897	Lipopolysaccharide biosynthesis proteins, LPS:glycosyltransferases	2019	672	Lactobacillus reuteri 100-23		COG1442	M	pfam01501 pfam08759	TIGR03728	No	No
Lr_70898	Lipopolysaccharide biosynthesis proteins, LPS:glycosyltransferases	1398	465	Lactobacillus reuteri 100-23		COG1442	M	pfam01501 pfam08759		No	No
Lr_70899	Transposase and inactivated derivatives	1419	472	Lactobacillus reuteri 100-23		COG2801	L	pfam00665 pfam13276 pfam13518		No	No
Lr_70900	Domain of unknown function (DUF1792).	678	225	Lactobacillus reuteri 100-23				pfam08759	TIGR03728	No	No
Lr_70901	Retron-type reverse transcriptase	1383	460	Lactobacillus reuteri 100-23		COG3344	L	pfam00078 pfam08388		No	No
Lr_70902	LPXTG-motif cell wall anchor domain	6543	2180	Lactobacillus reuteri 100-23		COG3889	R			No	No
Lr_70903	hypothetical protein	6978	2325	Lactobacillus reuteri 100-23		COG2931	Q			No	No
Lr_70904	LPXTG-motif cell wall anchor domain	927	308	Lactobacillus reuteri 100-23		COG5422	T	pfam00746	TIGR01167	No	No
Lr_70905	dipeptidase A. Cysteine peptidase. MEROPS family C69	1404	467	Lactobacillus reuteri 100-23	EC:3.4.-	COG4690	E	pfam03577		No	No
Lr_70906	Kef-type K+ transport systems, membrane components	1830	609	Lactobacillus reuteri 100-23		COG0475	P	pfam00999 pfam02080 pfam02254		No	Yes
Lr_70907	4-oxalocrotonate tautomerase family enzyme	186	61	Lactobacillus reuteri 100-23	EC:5.3.2.-	COG1942	R	pfam01361	TIGR00013	No	No
Lr_70908	Glycerol kinase	180	59	Lactobacillus reuteri 100-23		COG0554	C	pfam00370		No	No
Lr_70909	glycerol kinase	1326	441	Lactobacillus reuteri 100-23	EC:2.7.1.30	COG0554	C	pfam00370 pfam02782	TIGR01311	No	No
Lr_70910	hypothetical protein	504	167	Lactobacillus reuteri 100-23						No	No
Lr_70911	hypothetical protein	237	78	Lactobacillus reuteri 100-23						No	No
Lr_70912	hypothetical protein	426	141	Lactobacillus reuteri 100-23						No	No
Lr_70913	hypothetical protein	723	240	Lactobacillus reuteri 100-23						No	No
Lr_70914	Predicted transcriptional regulators	399	132	Lactobacillus reuteri 100-23		COG1733	K	pfam01638		No	No
Lr_70915	cell envelope-related function transcriptional attenuator common domain	1005	334	Lactobacillus reuteri 100-23		COG1316	K	pfam03816	TIGR00350	No	Yes
Lr_70916	Capsular polysaccharide biosynthesis protein	1149	382	Lactobacillus reuteri 100-23		COG3944	M	pfam02706 pfam13807		No	Yes
Lr_70917	capsular exopolysaccharide family	753	250	Lactobacillus reuteri 100-23		COG0489	D	pfam13614	TIGR01007	No	No
Lr_70918	Sugar transferases involved in lipopolysaccharide synthesis	660	219	Lactobacillus reuteri 100-23		COG2148	M	pfam02397		No	Yes
Lr_70919	Glucose-1-phosphate thymidylyltransferase (EC 2.7.7.24)	870	289	Lactobacillus reuteri 100-23	EC:2.7.7.24	COG1209	M	pfam00483	TIGR01207 TIGR01208	No	No
Lr_70920	dTDP-4-dehydrorhamnose 3,5-epimerase (EC 5.1.3.13)	582	193	Lactobacillus reuteri 100-23	EC:5.1.3.13	COG1898	M	pfam00908	TIGR01221	No	No
Lr_70921	dTDP-glucose 4,6-dehydratase (EC 4.2.1.46)	1041	346	Lactobacillus reuteri 100-23	EC:4.2.1.46	COG1088	M	pfam01370	TIGR01181	No	No
Lr_70922	Lipopolysaccharide biosynthesis proteins, LPS:glycosyltransferases	996	331	Lactobacillus reuteri 100-23		COG1442	M	pfam01501		No	No
Lr_70923	Glycosyltransferases involved in cell wall biogenesis	996	331	Lactobacillus reuteri 100-23		COG0463	M	pfam00535		No	No
Lr_70924	Glycosyltransferases involved in cell wall biogenesis	999	332	Lactobacillus reuteri 100-23	EC:2.4.1.-	COG0463	M	pfam00535		No	No
Lr_70925	hypothetical protein	1281	426	Lactobacillus reuteri 100-23						No	Yes
Lr_70926	hypothetical protein	1392	463	Lactobacillus reuteri 100-23						No	Yes
Lr_70927	UDP-galactopyranose mutase (EC 5.4.99.9)	1119	372	Lactobacillus reuteri 100-23	EC:5.4.99.9	COG0562	M	pfam03275 pfam13450	TIGR00031	No	No
Lr_70928	dTDP-4-dehydrorhamnose reductase (EC 1.1.1.133)	840	279	Lactobacillus reuteri 100-23	EC:1.1.1.133	COG1091	M	pfam04321	TIGR01214	No	No
Lr_70929	hypothetical protein	1047	348	Lactobacillus reuteri 100-23				pfam07751		No	No
Lr_70930	hypothetical protein	513	170	Lactobacillus reuteri 100-23		COG2314	S	pfam05154 pfam13248		No	Yes
Lr_70931	hypothetical protein	1248	415	Lactobacillus reuteri 100-23						No	Yes
Lr_70932	hypothetical protein	576	191	Lactobacillus reuteri 100-23						No	No
Lr_70933	Sugar diacid utilization regulator	573	190	Lactobacillus reuteri 100-23		COG3835	K T	pfam13556		No	No
Lr_70934	hypothetical protein	342	113	Lactobacillus reuteri 100-23						No	No
Lr_70935	hypothetical protein	579	192	Lactobacillus reuteri 100-23						No	No
Lr_70936	hypothetical protein	216	71	Lactobacillus reuteri 100-23						No	No
Lr_70937	hypothetical protein	396	131	Lactobacillus reuteri 100-23		COG1952	U	pfam02556		No	No
Lr_70938	Homocysteine/selenocysteine methylase (S-methylmethionine-dependent)	933	310	Lactobacillus reuteri 100-23	EC:2.1.1.10	COG2040	E	pfam02574		No	No
Lr_70939	Amino acid transporters	1404	467	Lactobacillus reuteri 100-23		COG0833	E	pfam00324		No	Yes
Lr_70940	hypothetical protein	258	85	Lactobacillus reuteri 100-23						No	Yes
Lr_70941	hypothetical protein	375	124	Lactobacillus reuteri 100-23	EC:3.1.-	COG2337	T	pfam02452		No	No
Lr_70942	hypothetical protein	243	80	Lactobacillus reuteri 100-23		COG4456	S			No	No
Lr_70943	LPXTG-motif cell wall anchor domain	1899	632	Lactobacillus reuteri 100-23		COG1196	D	pfam08428	TIGR02331 TIGR01167	Yes	No
Lr_70944	Superfamily II DNA/RNA helicases, SNF2 family	3489	1162	Lactobacillus reuteri 100-23		COG0553	K L	pfam00176 pfam00271 pfam04434 pfam08455		No	No
Lr_70945	Capsular polysaccharide biosynthesis protein	777	258	Lactobacillus reuteri 100-23	EC:3.1.3.48	COG4464	G M			No	No
Lr_70946	Lyzozyme M1 (1,4-beta-N-acetylmuramidase)	903	300	Lactobacillus reuteri 100-23		COG3757	M	pfam01183 pfam08460		No	No
Lr_70947	exonuclease SbcD	1119	372	Lactobacillus reuteri 100-23		COG0420	L	pfam00149 pfam12320	TIGR00619	No	No
Lr_70948	exonuclease SbcC	3102	1033	Lactobacillus reuteri 100-23		COG0419	L	pfam13476 pfam13558	TIGR00618 TIGR03185	No	No
Lr_70949	Coenzyme F420-dependent N5,N10-methylene tetrahydromethanopterin reductase and related flavin-dependent oxidoreductases	429	142	Lactobacillus reuteri 100-23		COG2141	C	pfam00296	TIGR03558	No	No
Lr_70950	hypothetical protein	1383	460	Lactobacillus reuteri 100-23				pfam06782		No	No
Lr_70951	hypothetical protein	417	138	Lactobacillus reuteri 100-23		COG2141	C			No	No
Lr_70952	hypothetical protein	678	225	Lactobacillus reuteri 100-23						Yes	Yes
Lr_70953	LPXTG-motif cell wall anchor domain	2259	752	Lactobacillus reuteri 100-23	EC:3.1.3.5	COG0737	F	pfam00149 pfam00746 pfam02872	TIGR01167	Yes	No
Lr_70954	hypothetical protein	423	140	Lactobacillus reuteri 100-23				pfam13443		No	No
Lr_70955	Protein involved in cell division	570	189	Lactobacillus reuteri 100-23		COG2184	D	pfam02661		No	No
Lr_70956	glucosamine-6-phosphate isomerase	705	234	Lactobacillus reuteri 100-23	EC:3.5.99.6	COG0363	G	pfam01182	TIGR00502	No	No
Lr_70957	hypothetical protein	3612	1203	Lactobacillus reuteri 100-23						No	No
Lr_70958	hypothetical protein	2157	718	Lactobacillus reuteri 100-23						No	No
Lr_70959	hypothetical protein	492	163	Lactobacillus reuteri 100-23				pfam12182		No	Yes
Lr_70968	hypothetical protein	180	59	Lactobacillus reuteri 100-23						No	No
Lr_70970	hypothetical protein	150	49	Lactobacillus reuteri 100-23						No	No
Lr_70971	PAP2 superfamily.	675	224	Lactobacillus reuteri 100-23		COG0671	I	pfam01569		No	Yes
Lr_70972	hypothetical protein	114	37	Lactobacillus reuteri 100-23						No	No
Lr_70973	Alpha-glucosidases, family 31 of glycosyl hydrolases	2307	768	Lactobacillus reuteri 100-23	EC:3.2.1.20	COG1501	G	pfam01055 pfam13802		No	No
Lr_70974	Chloride channel protein EriC	1260	419	Lactobacillus reuteri 100-23		COG0038	P	pfam00654		No	Yes
Lr_70975	thiamine-phosphate pyrophosphorylase	648	215	Lactobacillus reuteri 100-23	EC:2.5.1.3	COG0352	H	pfam02581	TIGR00693	No	No
Lr_70976	phosphomethylpyrimidine kinase	819	272	Lactobacillus reuteri 100-23	EC:2.7.1.49 EC:2.7.4.7	COG0351	H	pfam08543	TIGR00097	No	No
Lr_70977	hydroxyethylthiazole kinase	810	269	Lactobacillus reuteri 100-23	EC:2.7.1.50	COG2145	H	pfam02110	TIGR00694	No	No
Lr_70978	hypothetical protein	306	101	Lactobacillus reuteri 100-23		COG2176	L			No	No
Lr_70979	putative glutamate--cysteine ligase/putative amino acid ligase	1902	633	Lactobacillus reuteri 100-23						No	No
Lr_70980	Transposase and inactivated derivatives, IS30 family	969	322	Lactobacillus reuteri 100-23		COG2826	L	pfam00665		No	No
Lr_70981	cAMP-binding proteins - catabolite gene activator and regulatory subunit of cAMP-dependent protein kinases	666	221	Lactobacillus reuteri 100-23		COG0664	T	pfam00027 pfam13545		No	No
Lr_70982	hypothetical protein	438	145	Lactobacillus reuteri 100-23						No	No
Lr_70983	hypothetical protein	960	319	Lactobacillus reuteri 100-23						No	No
Lr_70984	ABC-type Fe3+-hydroxamate transport system, periplasmic component	1020	339	Lactobacillus reuteri 100-23		COG0614	P	pfam01497		Yes	Yes
Lr_70985	ABC-type cobalamin/Fe3+-siderophores transport systems, ATPase components	777	258	Lactobacillus reuteri 100-23	EC:3.6.3.34	COG1120	H P	pfam00005		No	No
Lr_70986	ABC-type Fe3+-siderophore transport system, permease component	777	258	Lactobacillus reuteri 100-23		COG0609	P	pfam01032		No	Yes
Lr_70987	hypothetical protein	450	149	Lactobacillus reuteri 100-23		COG0369	P	pfam00258		No	No
Lr_70988	molybdopterin synthase subunit MoaE	402	133	Lactobacillus reuteri 100-23	EC:2.-	COG0314	H	pfam02391		No	No
Lr_70989	Molybdopterin converting factor, small subunit	246	81	Lactobacillus reuteri 100-23		COG1977	H	pfam02597	TIGR01682	No	No
Lr_70990	Nitrate/nitrite transporter	1194	397	Lactobacillus reuteri 100-23		COG2223	P	pfam07690		No	Yes
Lr_70991	hypothetical protein	906	301	Lactobacillus reuteri 100-23		COG0142	H			No	No
Lr_70992	hypothetical protein	969	322	Lactobacillus reuteri 100-23						No	No
Lr_70993	hypothetical protein	273	90	Lactobacillus reuteri 100-23						No	No
Lr_70994	Response regulator containing a CheY-like receiver domain and an HTH DNA-binding domain	654	217	Lactobacillus reuteri 100-23		COG2197	K T	pfam00072 pfam00196		No	No
Lr_70995	Histidine kinase./Histidine kinase-, DNA gyrase B-, and HSP90-like ATPase.	1056	351	Lactobacillus reuteri 100-23	EC:2.7.13.3	COG4585	T	pfam02518 pfam07730		No	No
Lr_70996	hypothetical protein	285	94	Lactobacillus reuteri 100-23						No	No
Lr_70997	Molybdopterin-guanine dinucleotide biosynthesis protein A	573	190	Lactobacillus reuteri 100-23	EC:2.7.7.77	COG0746	H	pfam12804		No	No
Lr_70998	molybdopterin-guanine dinucleotide biosynthesis protein MobB	489	162	Lactobacillus reuteri 100-23		COG1763	H	pfam03205	TIGR00176	No	No
Lr_70999	molybdopterin molybdochelatase	1218	405	Lactobacillus reuteri 100-23	EC:2.10.1.1	COG0303	H	pfam00994 pfam03453 pfam03454	TIGR00177	No	No
Lr_71000	molybdenum cofactor synthesis domain	498	165	Lactobacillus reuteri 100-23		COG0521	H	pfam00994	TIGR00177	No	No
Lr_71001	Dinucleotide-utilizing enzymes involved in molybdopterin and thiamine biosynthesis family 2	1020	339	Lactobacillus reuteri 100-23		COG0476	H	pfam00899 pfam05237		No	Yes
Lr_71002	respiratory nitrate reductase alpha subunit apoprotein	3666	1221	Lactobacillus reuteri 100-23	EC:1.7.99.4	COG5013	C	pfam00384 pfam01568 pfam14710	TIGR01580	No	No
Lr_71003	respiratory nitrate reductase beta subunit	1560	519	Lactobacillus reuteri 100-23	EC:1.7.99.4	COG1140	C	pfam13247 pfam14711	TIGR01660	No	No
Lr_71004	respiratory nitrate reductase chaperone NarJ	579	192	Lactobacillus reuteri 100-23		COG2180	C	pfam02613	TIGR00684	No	No
[truncated: 522 more rows]
